# Supplementary material for: Differential circular RNA expression profiles in umbilical cord blood exosomes from preeclampsia patients
Source: BMC Pregnancy Childbirth. 2021 Apr 15;21:303. doi: 10.1186/s12884-021-03777-7 (PMC8051099; doi:10.1186/s12884-021-03777-7)
Supplement: Supplementary file 1 — Additional file 1: Table S1 Clinical data for the GDM patients and normal controls. Table S2 GO enrichment analysis of the circRNA parental genes. Table S3 KEGG enrichment analysis of the circRNA parental genes. Table S4 Prediction of circRNA/microRNA interactions [file 12884_2021_3777_MOESM1_ESM.xlsx]

## Sheet: Table S1
TABLE S1 Clinical data for the GDM patients and normal controls
Variables	Microarray screening set				Validation set
	PE (n = 3)	Controls (n = 3)	P		PE (n = 20)	Controls (n = 20)	P
Maternal age (years)	34.33 ± 2.08	31.67 ± 2.08	0.192		32.55 ± 2.52	31.70 ± 3.45	0.379
Gestational week	35.00 ± 1.00	35.67 ± 0.58	0.374		35.35 ± 1.04	35.65 ± 0.75	0.301
Gestational week of PE onset	24.00 ± 1.73	-	-		24.40 ± 1.60	-	-
Proteinuria level (mg/24h)	1012.33 ± 324.22	137.16 ± 45.00	0.01		1082.20 ± 322.45	168.75 ± 56.65	< 0.001
Systolic pressure (mmHg)	155.67 ± 8.14	115.33 ± 4.51	0.002		153.25 ± 6.45	121.85 ± 6.55	< 0.001
Diastolic pressure (mmHg)	105.67 ± 4.04	75.33 ± 4.51	0.001		107.80 ± 5.44	77.10 ± 5.70	< 0.001
ALT/AST	0.67 ± 0.14	0.62 ± 0.09	0.6		0.76 ± 0.15	0.72 ± 0.12	0.363
PLT (109/L)	152.33 ± 18.18	206.67 ± 23.03	0.033		174.50 ± 25.88	214.21 ± 35.07	< 0.001
Mode of delivery	Cesarean section	Cesarean section	-		Cesarean section	Cesarean section	NS
Neonatal weight (g)	2116.67 ± 76.38	2666.67 ± 104.08	0.002		2191.50 ± 86.04	2690.00 ± 110.55	< 0.001
Neonatal Apgar score	9.67 ± 0.58	10.00 ± 0.00	0.374		9.35 ± 0.75	10.00 ± 0.00	0.001

## Sheet: Table S2
TABLE S2 GO enrichment analysis of the circRNA parental genes
GO ID	GO term	Type	GeneRatio	BgRatio	P value	Q value	Count	Genes	Related_circRNA	Enrich_factor
GO:0046949	fatty-acyl-CoA biosynthetic process	biological_process	4/204	45/22360	0.0001824	0.02271	4	ACSF3	hsa_circ_0006958	9.74
GO:0046949	fatty-acyl-CoA biosynthetic process	biological_process	4/204	45/22360	0.0001824	0.02271	4	ELOVL1	hsa_circ_0012030	9.74
GO:0046949	fatty-acyl-CoA biosynthetic process	biological_process	4/204	45/22360	0.0001824	0.02271	4	ACACA	hsa_circ_0043252	9.74
GO:0046949	fatty-acyl-CoA biosynthetic process	biological_process	4/204	45/22360	0.0001824	0.02271	4	FASN	hsa_circ_0046331	9.74
GO:0061383	trabecula morphogenesis	biological_process	4/204	52/22360	0.0003421	0.02455	4	RHOA	hsa_circ_0065641	8.43
GO:0061383	trabecula morphogenesis	biological_process	4/204	52/22360	0.0003421	0.02455	4	THBS3	hsa_circ_0014498	8.43
GO:0061383	trabecula morphogenesis	biological_process	4/204	52/22360	0.0003421	0.02455	4	FBN2	hsa_circ_0073801	8.43
GO:0061383	trabecula morphogenesis	biological_process	4/204	52/22360	0.0003421	0.02455	4	UBE4B	hsa_circ_0009691;hsa_circ_0009692	8.43
GO:0007044	cell-substrate junction assembly	biological_process	7/204	103/22360	1.725e-05	0.01461	7	ITGB4	hsa_circ_0045686	7.45
GO:0007044	cell-substrate junction assembly	biological_process	7/204	103/22360	1.725e-05	0.01461	7	PPM1F	hsa_circ_0062444	7.45
GO:0007044	cell-substrate junction assembly	biological_process	7/204	103/22360	1.725e-05	0.01461	7	CORO1C	hsa_circ_0028080	7.45
GO:0007044	cell-substrate junction assembly	biological_process	7/204	103/22360	1.725e-05	0.01461	7	CD151	hsa_circ_0020717	7.45
GO:0007044	cell-substrate junction assembly	biological_process	7/204	103/22360	1.725e-05	0.01461	7	RHOA	hsa_circ_0065641	7.45
GO:0007044	cell-substrate junction assembly	biological_process	7/204	103/22360	1.725e-05	0.01461	7	PLEC	hsa_circ_0085911	7.45
GO:0007044	cell-substrate junction assembly	biological_process	7/204	103/22360	1.725e-05	0.01461	7	LDB1	hsa_circ_0019669	7.45
GO:0042743	hydrogen peroxide metabolic process	biological_process	4/204	60/22360	0.0006358	0.01844	4	NNT	hsa_circ_0072401;hsa_circ_0072424	7.31
GO:0042743	hydrogen peroxide metabolic process	biological_process	4/204	60/22360	0.0006358	0.01844	4	PRDX6	hsa_circ_0015269	7.31
GO:0042743	hydrogen peroxide metabolic process	biological_process	4/204	60/22360	0.0006358	0.01844	4	CYBB	hsa_circ_0090185	7.31
GO:0042743	hydrogen peroxide metabolic process	biological_process	4/204	60/22360	0.0006358	0.01844	4	SNCA	hsa_circ_0070441	7.31
GO:0045646	regulation of erythrocyte differentiation	biological_process	4/204	60/22360	0.0006358	0.01844	4	SPI1	hsa_circ_0000301	7.31
GO:0045646	regulation of erythrocyte differentiation	biological_process	4/204	60/22360	0.0006358	0.01844	4	NCKAP1L	hsa_circ_0026780	7.31
GO:0045646	regulation of erythrocyte differentiation	biological_process	4/204	60/22360	0.0006358	0.01844	4	LDB1	hsa_circ_0019669	7.31
GO:0045646	regulation of erythrocyte differentiation	biological_process	4/204	60/22360	0.0006358	0.01844	4	B2M	hsa_circ_0000598;hsa_circ_0035110	7.31
GO:0006027	glycosaminoglycan catabolic process	biological_process	4/204	61/22360	0.0006828	0.01902	4	GLB1	hsa_circ_0064710	7.19
GO:0006027	glycosaminoglycan catabolic process	biological_process	4/204	61/22360	0.0006828	0.01902	4	GUSB	hsa_circ_0080329	7.19
GO:0006027	glycosaminoglycan catabolic process	biological_process	4/204	61/22360	0.0006828	0.01902	4	GALNS	hsa_circ_0040901	7.19
GO:0006027	glycosaminoglycan catabolic process	biological_process	4/204	61/22360	0.0006828	0.01902	4	AGRN	hsa_circ_0009233	7.19
GO:0045807	positive regulation of endocytosis	biological_process	7/204	111/22360	2.874e-05	0.01106	7	PPP3CC	hsa_circ_0083626	6.91
GO:0045807	positive regulation of endocytosis	biological_process	7/204	111/22360	2.874e-05	0.01106	7	SNCA	hsa_circ_0070441	6.91
GO:0045807	positive regulation of endocytosis	biological_process	7/204	111/22360	2.874e-05	0.01106	7	B2M	hsa_circ_0000598;hsa_circ_0035110	6.91
GO:0045807	positive regulation of endocytosis	biological_process	7/204	111/22360	2.874e-05	0.01106	7	PPP3CA	hsa_circ_0070512	6.91
GO:0045807	positive regulation of endocytosis	biological_process	7/204	111/22360	2.874e-05	0.01106	7	AXL	hsa_circ_0051202;hsa_circ_0051203	6.91
GO:0045807	positive regulation of endocytosis	biological_process	7/204	111/22360	2.874e-05	0.01106	7	CD151	hsa_circ_0020717	6.91
GO:0045807	positive regulation of endocytosis	biological_process	7/204	111/22360	2.874e-05	0.01106	7	NCKAP1L	hsa_circ_0026780	6.91
GO:0051893	regulation of focal adhesion assembly	biological_process	4/204	67/22360	0.001022	0.01803	4	CORO1C	hsa_circ_0028080	6.54
GO:0051893	regulation of focal adhesion assembly	biological_process	4/204	67/22360	0.001022	0.01803	4	PPM1F	hsa_circ_0062444	6.54
GO:0051893	regulation of focal adhesion assembly	biological_process	4/204	67/22360	0.001022	0.01803	4	LDB1	hsa_circ_0019669	6.54
GO:0051893	regulation of focal adhesion assembly	biological_process	4/204	67/22360	0.001022	0.01803	4	RHOA	hsa_circ_0065641	6.54
GO:1903578	regulation of ATP metabolic process	biological_process	6/204	110/22360	0.0002057	0.02419	6	NUP188	hsa_circ_0088953;hsa_circ_0088964;hsa_circ_0088963;hsa_circ_0088957;hsa_circ_0088956;hsa_circ_0088961;hsa_circ_0088962;hsa_circ_0088960;hsa_circ_0088955	5.98
GO:1903578	regulation of ATP metabolic process	biological_process	6/204	110/22360	0.0002057	0.02419	6	ENO1	hsa_circ_0009618;hsa_circ_0009631	5.98
GO:1903578	regulation of ATP metabolic process	biological_process	6/204	110/22360	0.0002057	0.02419	6	PFKFB2	hsa_circ_0016288	5.98
GO:1903578	regulation of ATP metabolic process	biological_process	6/204	110/22360	0.0002057	0.02419	6	RHOA	hsa_circ_0065641	5.98
GO:1903578	regulation of ATP metabolic process	biological_process	6/204	110/22360	0.0002057	0.02419	6	SNCA	hsa_circ_0070441	5.98
GO:1903578	regulation of ATP metabolic process	biological_process	6/204	110/22360	0.0002057	0.02419	6	NUP88	hsa_circ_0041692	5.98
GO:0034333	adherens junction assembly	biological_process	5/204	98/22360	0.0007781	0.02034	5	LDB1	hsa_circ_0019669	5.59
GO:0034333	adherens junction assembly	biological_process	5/204	98/22360	0.0007781	0.02034	5	RHOA	hsa_circ_0065641	5.59
GO:0034333	adherens junction assembly	biological_process	5/204	98/22360	0.0007781	0.02034	5	TBCD	hsa_circ_0046593	5.59
GO:0034333	adherens junction assembly	biological_process	5/204	98/22360	0.0007781	0.02034	5	PPM1F	hsa_circ_0062444	5.59
GO:0034333	adherens junction assembly	biological_process	5/204	98/22360	0.0007781	0.02034	5	CORO1C	hsa_circ_0028080	5.59
GO:0006637	acyl-CoA metabolic process	biological_process	6/204	121/22360	0.0003598	0.02457	6	ACACA	hsa_circ_0043252	5.44
GO:0006637	acyl-CoA metabolic process	biological_process	6/204	121/22360	0.0003598	0.02457	6	ELOVL1	hsa_circ_0012030	5.44
GO:0006637	acyl-CoA metabolic process	biological_process	6/204	121/22360	0.0003598	0.02457	6	PDPR	hsa_circ_0040127;hsa_circ_0040128	5.44
GO:0006637	acyl-CoA metabolic process	biological_process	6/204	121/22360	0.0003598	0.02457	6	SNCA	hsa_circ_0070441	5.44
GO:0006637	acyl-CoA metabolic process	biological_process	6/204	121/22360	0.0003598	0.02457	6	FASN	hsa_circ_0046331	5.44
GO:0006637	acyl-CoA metabolic process	biological_process	6/204	121/22360	0.0003598	0.02457	6	ACSF3	hsa_circ_0006958	5.44
GO:0032092	positive regulation of protein binding	biological_process	5/204	102/22360	0.0009517	0.02329	5	MARK3	hsa_circ_0033484	5.37
GO:0032092	positive regulation of protein binding	biological_process	5/204	102/22360	0.0009517	0.02329	5	GSK3B	hsa_circ_0008797;hsa_circ_0066894;hsa_circ_0004259;hsa_circ_0066900	5.37
GO:0032092	positive regulation of protein binding	biological_process	5/204	102/22360	0.0009517	0.02329	5	EPB41	hsa_circ_0011175;hsa_circ_0011172	5.37
GO:0032092	positive regulation of protein binding	biological_process	5/204	102/22360	0.0009517	0.02329	5	PLXND1	hsa_circ_0067314	5.37
GO:0032092	positive regulation of protein binding	biological_process	5/204	102/22360	0.0009517	0.02329	5	B2M	hsa_circ_0000598;hsa_circ_0035110	5.37
GO:0051219	phosphoprotein binding	molecular_function	4/204	83/22360	0.002541	0.02537	4	EPB41	hsa_circ_0011175;hsa_circ_0011172	5.28
GO:0051219	phosphoprotein binding	molecular_function	4/204	83/22360	0.002541	0.02537	4	SNCA	hsa_circ_0070441	5.28
GO:0051219	phosphoprotein binding	molecular_function	4/204	83/22360	0.002541	0.02537	4	SHC1	hsa_circ_0014457	5.28
GO:0051219	phosphoprotein binding	molecular_function	4/204	83/22360	0.002541	0.02537	4	THRAP3	hsa_circ_0011670	5.28
GO:0035578	azurophil granule lumen	cellular_component	5/204	106/22360	0.001154	0.01947	5	GRN	hsa_circ_0044067;hsa_circ_0044068;hsa_circ_0044063	5.17
GO:0035578	azurophil granule lumen	cellular_component	5/204	106/22360	0.001154	0.01947	5	GLB1	hsa_circ_0064710	5.17
GO:0035578	azurophil granule lumen	cellular_component	5/204	106/22360	0.001154	0.01947	5	GUSB	hsa_circ_0080329	5.17
GO:0035578	azurophil granule lumen	cellular_component	5/204	106/22360	0.001154	0.01947	5	GALNS	hsa_circ_0040901	5.17
GO:0035578	azurophil granule lumen	cellular_component	5/204	106/22360	0.001154	0.01947	5	PRDX6	hsa_circ_0015269	5.17
GO:0004722	protein serine/threonine phosphatase activity	molecular_function	4/204	85/22360	0.002809	0.02753	4	PPP3CC	hsa_circ_0083626	5.16
GO:0004722	protein serine/threonine phosphatase activity	molecular_function	4/204	85/22360	0.002809	0.02753	4	CTDSPL	hsa_circ_0064849	5.16
GO:0004722	protein serine/threonine phosphatase activity	molecular_function	4/204	85/22360	0.002809	0.02753	4	PPM1F	hsa_circ_0062444	5.16
GO:0004722	protein serine/threonine phosphatase activity	molecular_function	4/204	85/22360	0.002809	0.02753	4	PPP3CA	hsa_circ_0070512	5.16
GO:0043467	regulation of generation of precursor metabolites and energy	biological_process	7/204	149/22360	0.0002069	0.02368	7	SNCA	hsa_circ_0070441	5.15
GO:0043467	regulation of generation of precursor metabolites and energy	biological_process	7/204	149/22360	0.0002069	0.02368	7	RHOA	hsa_circ_0065641	5.15
GO:0043467	regulation of generation of precursor metabolites and energy	biological_process	7/204	149/22360	0.0002069	0.02368	7	PHKG2	hsa_circ_0039114	5.15
GO:0043467	regulation of generation of precursor metabolites and energy	biological_process	7/204	149/22360	0.0002069	0.02368	7	NUP88	hsa_circ_0041692	5.15
GO:0043467	regulation of generation of precursor metabolites and energy	biological_process	7/204	149/22360	0.0002069	0.02368	7	GSK3B	hsa_circ_0008797;hsa_circ_0066894;hsa_circ_0004259;hsa_circ_0066900	5.15
GO:0043467	regulation of generation of precursor metabolites and energy	biological_process	7/204	149/22360	0.0002069	0.02368	7	PFKFB2	hsa_circ_0016288	5.15
GO:0043467	regulation of generation of precursor metabolites and energy	biological_process	7/204	149/22360	0.0002069	0.02368	7	NUP188	hsa_circ_0088953;hsa_circ_0088964;hsa_circ_0088963;hsa_circ_0088957;hsa_circ_0088956;hsa_circ_0088961;hsa_circ_0088962;hsa_circ_0088960;hsa_circ_0088955	5.15
GO:0006090	pyruvate metabolic process	biological_process	7/204	149/22360	0.0002069	0.02368	7	ENO1	hsa_circ_0009618;hsa_circ_0009631	5.15
GO:0006090	pyruvate metabolic process	biological_process	7/204	149/22360	0.0002069	0.02368	7	NUP188	hsa_circ_0088953;hsa_circ_0088964;hsa_circ_0088963;hsa_circ_0088957;hsa_circ_0088956;hsa_circ_0088961;hsa_circ_0088962;hsa_circ_0088960;hsa_circ_0088955	5.15
GO:0006090	pyruvate metabolic process	biological_process	7/204	149/22360	0.0002069	0.02368	7	ALDOC	hsa_circ_0042559	5.15
GO:0006090	pyruvate metabolic process	biological_process	7/204	149/22360	0.0002069	0.02368	7	PFKFB2	hsa_circ_0016288	5.15
GO:0006090	pyruvate metabolic process	biological_process	7/204	149/22360	0.0002069	0.02368	7	HAGH	hsa_circ_0037348	5.15
GO:0006090	pyruvate metabolic process	biological_process	7/204	149/22360	0.0002069	0.02368	7	PDPR	hsa_circ_0040127;hsa_circ_0040128	5.15
GO:0006090	pyruvate metabolic process	biological_process	7/204	149/22360	0.0002069	0.02368	7	NUP88	hsa_circ_0041692	5.15
GO:0034101	erythrocyte homeostasis	biological_process	7/204	150/22360	0.0002162	0.02233	7	LDB1	hsa_circ_0019669	5.12
GO:0034101	erythrocyte homeostasis	biological_process	7/204	150/22360	0.0002162	0.02233	7	SPI1	hsa_circ_0000301	5.12
GO:0034101	erythrocyte homeostasis	biological_process	7/204	150/22360	0.0002162	0.02233	7	AXL	hsa_circ_0051202;hsa_circ_0051203	5.12
GO:0034101	erythrocyte homeostasis	biological_process	7/204	150/22360	0.0002162	0.02233	7	B2M	hsa_circ_0000598;hsa_circ_0035110	5.12
GO:0034101	erythrocyte homeostasis	biological_process	7/204	150/22360	0.0002162	0.02233	7	EPAS1	hsa_circ_0054449	5.12
GO:0034101	erythrocyte homeostasis	biological_process	7/204	150/22360	0.0002162	0.02233	7	NCKAP1L	hsa_circ_0026780	5.12
GO:0034101	erythrocyte homeostasis	biological_process	7/204	150/22360	0.0002162	0.02233	7	ALAS2	hsa_circ_0090851	5.12
GO:0046939	nucleotide phosphorylation	biological_process	6/204	129/22360	0.0005219	0.01637	6	PNKP	hsa_circ_0051979	5.1
GO:0046939	nucleotide phosphorylation	biological_process	6/204	129/22360	0.0005219	0.01637	6	NUP88	hsa_circ_0041692	5.1
GO:0046939	nucleotide phosphorylation	biological_process	6/204	129/22360	0.0005219	0.01637	6	PFKFB2	hsa_circ_0016288	5.1
GO:0046939	nucleotide phosphorylation	biological_process	6/204	129/22360	0.0005219	0.01637	6	ALDOC	hsa_circ_0042559	5.1
GO:0046939	nucleotide phosphorylation	biological_process	6/204	129/22360	0.0005219	0.01637	6	NUP188	hsa_circ_0088953;hsa_circ_0088964;hsa_circ_0088963;hsa_circ_0088957;hsa_circ_0088956;hsa_circ_0088961;hsa_circ_0088962;hsa_circ_0088960;hsa_circ_0088955	5.1
GO:0046939	nucleotide phosphorylation	biological_process	6/204	129/22360	0.0005219	0.01637	6	ENO1	hsa_circ_0009618;hsa_circ_0009631	5.1
GO:0050773	regulation of dendrite development	biological_process	7/204	152/22360	0.0002359	0.02125	7	RHOA	hsa_circ_0065641	5.05
GO:0050773	regulation of dendrite development	biological_process	7/204	152/22360	0.0002359	0.02125	7	CARM1	hsa_circ_0004552;hsa_circ_0049347;hsa_circ_0049350;hsa_circ_0049349	5.05
GO:0050773	regulation of dendrite development	biological_process	7/204	152/22360	0.0002359	0.02125	7	PARP6	hsa_circ_0036212	5.05
GO:0050773	regulation of dendrite development	biological_process	7/204	152/22360	0.0002359	0.02125	7	PPP3CA	hsa_circ_0070512	5.05
GO:0050773	regulation of dendrite development	biological_process	7/204	152/22360	0.0002359	0.02125	7	CSMD3	hsa_circ_0085354	5.05
GO:0050773	regulation of dendrite development	biological_process	7/204	152/22360	0.0002359	0.02125	7	GSK3B	hsa_circ_0008797;hsa_circ_0066894;hsa_circ_0004259;hsa_circ_0066900	5.05
GO:0050773	regulation of dendrite development	biological_process	7/204	152/22360	0.0002359	0.02125	7	CAPRIN1	hsa_circ_0021622	5.05
GO:0048041	focal adhesion assembly	biological_process	4/204	87/22360	0.003097	0.02947	4	RHOA	hsa_circ_0065641	5.04
GO:0048041	focal adhesion assembly	biological_process	4/204	87/22360	0.003097	0.02947	4	LDB1	hsa_circ_0019669	5.04
GO:0048041	focal adhesion assembly	biological_process	4/204	87/22360	0.003097	0.02947	4	CORO1C	hsa_circ_0028080	5.04
GO:0048041	focal adhesion assembly	biological_process	4/204	87/22360	0.003097	0.02947	4	PPM1F	hsa_circ_0062444	5.04
GO:0006096	glycolytic process	biological_process	5/204	109/22360	0.001327	0.02169	5	ALDOC	hsa_circ_0042559	5.03
GO:0006096	glycolytic process	biological_process	5/204	109/22360	0.001327	0.02169	5	PFKFB2	hsa_circ_0016288	5.03
GO:0006096	glycolytic process	biological_process	5/204	109/22360	0.001327	0.02169	5	ENO1	hsa_circ_0009618;hsa_circ_0009631	5.03
GO:0006096	glycolytic process	biological_process	5/204	109/22360	0.001327	0.02169	5	NUP188	hsa_circ_0088953;hsa_circ_0088964;hsa_circ_0088963;hsa_circ_0088957;hsa_circ_0088956;hsa_circ_0088961;hsa_circ_0088962;hsa_circ_0088960;hsa_circ_0088955	5.03
GO:0006096	glycolytic process	biological_process	5/204	109/22360	0.001327	0.02169	5	NUP88	hsa_circ_0041692	5.03
GO:0006757	ATP generation from ADP	biological_process	5/204	110/22360	0.001388	0.02201	5	ENO1	hsa_circ_0009618;hsa_circ_0009631	4.98
GO:0006757	ATP generation from ADP	biological_process	5/204	110/22360	0.001388	0.02201	5	NUP188	hsa_circ_0088953;hsa_circ_0088964;hsa_circ_0088963;hsa_circ_0088957;hsa_circ_0088956;hsa_circ_0088961;hsa_circ_0088962;hsa_circ_0088960;hsa_circ_0088955	4.98
GO:0006757	ATP generation from ADP	biological_process	5/204	110/22360	0.001388	0.02201	5	ALDOC	hsa_circ_0042559	4.98
GO:0006757	ATP generation from ADP	biological_process	5/204	110/22360	0.001388	0.02201	5	PFKFB2	hsa_circ_0016288	4.98
GO:0006757	ATP generation from ADP	biological_process	5/204	110/22360	0.001388	0.02201	5	NUP88	hsa_circ_0041692	4.98
GO:0031234	extrinsic component of cytoplasmic side of plasma membrane	cellular_component	4/204	92/22360	0.003911	0.0313	4	GNAO1	hsa_circ_0039422	4.77
GO:0031234	extrinsic component of cytoplasmic side of plasma membrane	cellular_component	4/204	92/22360	0.003911	0.0313	4	GNB1	hsa_circ_0009349;hsa_circ_0009341	4.77
GO:0031234	extrinsic component of cytoplasmic side of plasma membrane	cellular_component	4/204	92/22360	0.003911	0.0313	4	RHOA	hsa_circ_0065641	4.77
GO:0031234	extrinsic component of cytoplasmic side of plasma membrane	cellular_component	4/204	92/22360	0.003911	0.0313	4	GNAI2	hsa_circ_0065842	4.77
GO:0030218	erythrocyte differentiation	biological_process	6/204	139/22360	0.000802	0.02083	6	EPAS1	hsa_circ_0054449	4.73
GO:0030218	erythrocyte differentiation	biological_process	6/204	139/22360	0.000802	0.02083	6	B2M	hsa_circ_0000598;hsa_circ_0035110	4.73
GO:0030218	erythrocyte differentiation	biological_process	6/204	139/22360	0.000802	0.02083	6	NCKAP1L	hsa_circ_0026780	4.73
GO:0030218	erythrocyte differentiation	biological_process	6/204	139/22360	0.000802	0.02083	6	ALAS2	hsa_circ_0090851	4.73
GO:0030218	erythrocyte differentiation	biological_process	6/204	139/22360	0.000802	0.02083	6	LDB1	hsa_circ_0019669	4.73
GO:0030218	erythrocyte differentiation	biological_process	6/204	139/22360	0.000802	0.02083	6	SPI1	hsa_circ_0000301	4.73
GO:0005604	basement membrane	cellular_component	4/204	93/22360	0.004091	0.03214	4	LAMB1	hsa_circ_0081920;hsa_circ_0081909;hsa_circ_0081928;hsa_circ_0081910;hsa_circ_0081914;hsa_circ_0081930	4.71
GO:0005604	basement membrane	cellular_component	4/204	93/22360	0.004091	0.03214	4	AGRN	hsa_circ_0009233	4.71
GO:0005604	basement membrane	cellular_component	4/204	93/22360	0.004091	0.03214	4	CD151	hsa_circ_0020717	4.71
GO:0005604	basement membrane	cellular_component	4/204	93/22360	0.004091	0.03214	4	COL4A1	hsa_circ_0030836;hsa_circ_0030848;hsa_circ_0030846;hsa_circ_0030835	4.71
GO:0005201	extracellular matrix structural constituent	molecular_function	8/204	187/22360	0.0001732	0.02292	8	VWF	hsa_circ_0025094	4.69
GO:0005201	extracellular matrix structural constituent	molecular_function	8/204	187/22360	0.0001732	0.02292	8	FBN2	hsa_circ_0073801	4.69
GO:0005201	extracellular matrix structural constituent	molecular_function	8/204	187/22360	0.0001732	0.02292	8	LAMB1	hsa_circ_0081920;hsa_circ_0081909;hsa_circ_0081928;hsa_circ_0081910;hsa_circ_0081914;hsa_circ_0081930	4.69
GO:0005201	extracellular matrix structural constituent	molecular_function	8/204	187/22360	0.0001732	0.02292	8	TUFT1	hsa_circ_0014179	4.69
GO:0005201	extracellular matrix structural constituent	molecular_function	8/204	187/22360	0.0001732	0.02292	8	AGRN	hsa_circ_0009233	4.69
GO:0005201	extracellular matrix structural constituent	molecular_function	8/204	187/22360	0.0001732	0.02292	8	COL6A5	hsa_circ_0067328	4.69
GO:0005201	extracellular matrix structural constituent	molecular_function	8/204	187/22360	0.0001732	0.02292	8	THBS3	hsa_circ_0014498	4.69
GO:0005201	extracellular matrix structural constituent	molecular_function	8/204	187/22360	0.0001732	0.02292	8	COL4A1	hsa_circ_0030836;hsa_circ_0030848;hsa_circ_0030846;hsa_circ_0030835	4.69
GO:0010906	regulation of glucose metabolic process	biological_process	5/204	118/22360	0.001966	0.02434	5	NCOA2	hsa_circ_0084729	4.64
GO:0010906	regulation of glucose metabolic process	biological_process	5/204	118/22360	0.001966	0.02434	5	PFKFB2	hsa_circ_0016288	4.64
GO:0010906	regulation of glucose metabolic process	biological_process	5/204	118/22360	0.001966	0.02434	5	GPLD1	hsa_circ_0075840	4.64
GO:0010906	regulation of glucose metabolic process	biological_process	5/204	118/22360	0.001966	0.02434	5	GSK3B	hsa_circ_0008797;hsa_circ_0066894;hsa_circ_0004259;hsa_circ_0066900	4.64
GO:0010906	regulation of glucose metabolic process	biological_process	5/204	118/22360	0.001966	0.02434	5	PHKG2	hsa_circ_0039114	4.64
GO:0046031	ADP metabolic process	biological_process	5/204	118/22360	0.001966	0.02434	5	NUP88	hsa_circ_0041692	4.64
GO:0046031	ADP metabolic process	biological_process	5/204	118/22360	0.001966	0.02434	5	PFKFB2	hsa_circ_0016288	4.64
GO:0046031	ADP metabolic process	biological_process	5/204	118/22360	0.001966	0.02434	5	ALDOC	hsa_circ_0042559	4.64
GO:0046031	ADP metabolic process	biological_process	5/204	118/22360	0.001966	0.02434	5	NUP188	hsa_circ_0088953;hsa_circ_0088964;hsa_circ_0088963;hsa_circ_0088957;hsa_circ_0088956;hsa_circ_0088961;hsa_circ_0088962;hsa_circ_0088960;hsa_circ_0088955	4.64
GO:0046031	ADP metabolic process	biological_process	5/204	118/22360	0.001966	0.02434	5	ENO1	hsa_circ_0009618;hsa_circ_0009631	4.64
GO:0048814	regulation of dendrite morphogenesis	biological_process	4/204	96/22360	0.004666	0.03255	4	PPP3CA	hsa_circ_0070512	4.57
GO:0048814	regulation of dendrite morphogenesis	biological_process	4/204	96/22360	0.004666	0.03255	4	PARP6	hsa_circ_0036212	4.57
GO:0048814	regulation of dendrite morphogenesis	biological_process	4/204	96/22360	0.004666	0.03255	4	CAPRIN1	hsa_circ_0021622	4.57
GO:0048814	regulation of dendrite morphogenesis	biological_process	4/204	96/22360	0.004666	0.03255	4	GSK3B	hsa_circ_0008797;hsa_circ_0066894;hsa_circ_0004259;hsa_circ_0066900	4.57
GO:0042383	sarcolemma	cellular_component	6/204	146/22360	0.001061	0.01856	6	PLEC	hsa_circ_0085911	4.5
GO:0042383	sarcolemma	cellular_component	6/204	146/22360	0.001061	0.01856	6	ITGB1	hsa_circ_0018155;hsa_circ_0018146	4.5
GO:0042383	sarcolemma	cellular_component	6/204	146/22360	0.001061	0.01856	6	RYR1	hsa_circ_0050839	4.5
GO:0042383	sarcolemma	cellular_component	6/204	146/22360	0.001061	0.01856	6	KRT19	hsa_circ_0043597	4.5
GO:0042383	sarcolemma	cellular_component	6/204	146/22360	0.001061	0.01856	6	PPP3CA	hsa_circ_0070512	4.5
GO:0042383	sarcolemma	cellular_component	6/204	146/22360	0.001061	0.01856	6	CORO1C	hsa_circ_0028080	4.5
GO:0048010	vascular endothelial growth factor receptor signaling pathway	biological_process	4/204	98/22360	0.005082	0.0351	4	RHOA	hsa_circ_0065641	4.47
GO:0048010	vascular endothelial growth factor receptor signaling pathway	biological_process	4/204	98/22360	0.005082	0.0351	4	AXL	hsa_circ_0051202;hsa_circ_0051203	4.47
GO:0048010	vascular endothelial growth factor receptor signaling pathway	biological_process	4/204	98/22360	0.005082	0.0351	4	NCKAP1L	hsa_circ_0026780	4.47
GO:0048010	vascular endothelial growth factor receptor signaling pathway	biological_process	4/204	98/22360	0.005082	0.0351	4	CYBB	hsa_circ_0090185	4.47
GO:0016999	antibiotic metabolic process	biological_process	5/204	125/22360	0.002608	0.0258	5	NNT	hsa_circ_0072401;hsa_circ_0072424	4.38
GO:0016999	antibiotic metabolic process	biological_process	5/204	125/22360	0.002608	0.0258	5	CYBB	hsa_circ_0090185	4.38
GO:0016999	antibiotic metabolic process	biological_process	5/204	125/22360	0.002608	0.0258	5	KDM3A	hsa_circ_0055525	4.38
GO:0016999	antibiotic metabolic process	biological_process	5/204	125/22360	0.002608	0.0258	5	PRDX6	hsa_circ_0015269	4.38
GO:0016999	antibiotic metabolic process	biological_process	5/204	125/22360	0.002608	0.0258	5	SNCA	hsa_circ_0070441	4.38
GO:0047485	protein N-terminus binding	molecular_function	5/204	125/22360	0.002608	0.0258	5	NCOR2	hsa_circ_0029288	4.38
GO:0047485	protein N-terminus binding	molecular_function	5/204	125/22360	0.002608	0.0258	5	EPB41	hsa_circ_0011175;hsa_circ_0011172	4.38
GO:0047485	protein N-terminus binding	molecular_function	5/204	125/22360	0.002608	0.0258	5	SNCA	hsa_circ_0070441	4.38
GO:0047485	protein N-terminus binding	molecular_function	5/204	125/22360	0.002608	0.0258	5	SMARCC1	hsa_circ_0065279	4.38
GO:0047485	protein N-terminus binding	molecular_function	5/204	125/22360	0.002608	0.0258	5	VWF	hsa_circ_0025094	4.38
GO:0002262	myeloid cell homeostasis	biological_process	7/204	176/22360	0.0006108	0.01861	7	ALAS2	hsa_circ_0090851	4.36
GO:0002262	myeloid cell homeostasis	biological_process	7/204	176/22360	0.0006108	0.01861	7	EPAS1	hsa_circ_0054449	4.36
GO:0002262	myeloid cell homeostasis	biological_process	7/204	176/22360	0.0006108	0.01861	7	B2M	hsa_circ_0000598;hsa_circ_0035110	4.36
GO:0002262	myeloid cell homeostasis	biological_process	7/204	176/22360	0.0006108	0.01861	7	LDB1	hsa_circ_0019669	4.36
GO:0002262	myeloid cell homeostasis	biological_process	7/204	176/22360	0.0006108	0.01861	7	NCKAP1L	hsa_circ_0026780	4.36
GO:0002262	myeloid cell homeostasis	biological_process	7/204	176/22360	0.0006108	0.01861	7	AXL	hsa_circ_0051202;hsa_circ_0051203	4.36
GO:0002262	myeloid cell homeostasis	biological_process	7/204	176/22360	0.0006108	0.01861	7	SPI1	hsa_circ_0000301	4.36
GO:0016052	carbohydrate catabolic process	biological_process	8/204	202/22360	0.0003023	0.02461	8	ALDOC	hsa_circ_0042559	4.34
GO:0016052	carbohydrate catabolic process	biological_process	8/204	202/22360	0.0003023	0.02461	8	PFKFB2	hsa_circ_0016288	4.34
GO:0016052	carbohydrate catabolic process	biological_process	8/204	202/22360	0.0003023	0.02461	8	ENO1	hsa_circ_0009618;hsa_circ_0009631	4.34
GO:0016052	carbohydrate catabolic process	biological_process	8/204	202/22360	0.0003023	0.02461	8	NUP188	hsa_circ_0088953;hsa_circ_0088964;hsa_circ_0088963;hsa_circ_0088957;hsa_circ_0088956;hsa_circ_0088961;hsa_circ_0088962;hsa_circ_0088960;hsa_circ_0088955	4.34
GO:0016052	carbohydrate catabolic process	biological_process	8/204	202/22360	0.0003023	0.02461	8	PHKG2	hsa_circ_0039114	4.34
GO:0016052	carbohydrate catabolic process	biological_process	8/204	202/22360	0.0003023	0.02461	8	GLB1	hsa_circ_0064710	4.34
GO:0016052	carbohydrate catabolic process	biological_process	8/204	202/22360	0.0003023	0.02461	8	GUSB	hsa_circ_0080329	4.34
GO:0016052	carbohydrate catabolic process	biological_process	8/204	202/22360	0.0003023	0.02461	8	NUP88	hsa_circ_0041692	4.34
GO:0006165	nucleoside diphosphate phosphorylation	biological_process	5/204	127/22360	0.002819	0.02757	5	NUP188	hsa_circ_0088953;hsa_circ_0088964;hsa_circ_0088963;hsa_circ_0088957;hsa_circ_0088956;hsa_circ_0088961;hsa_circ_0088962;hsa_circ_0088960;hsa_circ_0088955	4.32
GO:0006165	nucleoside diphosphate phosphorylation	biological_process	5/204	127/22360	0.002819	0.02757	5	ENO1	hsa_circ_0009618;hsa_circ_0009631	4.32
GO:0006165	nucleoside diphosphate phosphorylation	biological_process	5/204	127/22360	0.002819	0.02757	5	PFKFB2	hsa_circ_0016288	4.32
GO:0006165	nucleoside diphosphate phosphorylation	biological_process	5/204	127/22360	0.002819	0.02757	5	ALDOC	hsa_circ_0042559	4.32
GO:0006165	nucleoside diphosphate phosphorylation	biological_process	5/204	127/22360	0.002819	0.02757	5	NUP88	hsa_circ_0041692	4.32
GO:0005516	calmodulin binding	molecular_function	8/204	210/22360	0.0003988	0.02412	8	PPP3CC	hsa_circ_0083626	4.18
GO:0005516	calmodulin binding	molecular_function	8/204	210/22360	0.0003988	0.02412	8	ORAI1	hsa_circ_0028996	4.18
GO:0005516	calmodulin binding	molecular_function	8/204	210/22360	0.0003988	0.02412	8	UBR4	hsa_circ_0010344;hsa_circ_0010351	4.18
GO:0005516	calmodulin binding	molecular_function	8/204	210/22360	0.0003988	0.02412	8	EPB41	hsa_circ_0011175;hsa_circ_0011172	4.18
GO:0005516	calmodulin binding	molecular_function	8/204	210/22360	0.0003988	0.02412	8	MKNK2	hsa_circ_0048301;hsa_circ_0048297	4.18
GO:0005516	calmodulin binding	molecular_function	8/204	210/22360	0.0003988	0.02412	8	PHKG2	hsa_circ_0039114	4.18
GO:0005516	calmodulin binding	molecular_function	8/204	210/22360	0.0003988	0.02412	8	RYR1	hsa_circ_0050839	4.18
GO:0005516	calmodulin binding	molecular_function	8/204	210/22360	0.0003988	0.02412	8	PPP3CA	hsa_circ_0070512	4.18
GO:0042476	odontogenesis	biological_process	5/204	131/22360	0.003277	0.0307	5	GNAO1	hsa_circ_0039422	4.18
GO:0042476	odontogenesis	biological_process	5/204	131/22360	0.003277	0.0307	5	ITGB4	hsa_circ_0045686	4.18
GO:0042476	odontogenesis	biological_process	5/204	131/22360	0.003277	0.0307	5	TUFT1	hsa_circ_0014179	4.18
GO:0042476	odontogenesis	biological_process	5/204	131/22360	0.003277	0.0307	5	LAMB1	hsa_circ_0081920;hsa_circ_0081909;hsa_circ_0081928;hsa_circ_0081910;hsa_circ_0081914;hsa_circ_0081930	4.18
GO:0042476	odontogenesis	biological_process	5/204	131/22360	0.003277	0.0307	5	RHOA	hsa_circ_0065641	4.18
GO:0009898	cytoplasmic side of plasma membrane	cellular_component	6/204	159/22360	0.001717	0.02157	6	PPP3CA	hsa_circ_0070512	4.14
GO:0009898	cytoplasmic side of plasma membrane	cellular_component	6/204	159/22360	0.001717	0.02157	6	GNB1	hsa_circ_0009349;hsa_circ_0009341	4.14
GO:0009898	cytoplasmic side of plasma membrane	cellular_component	6/204	159/22360	0.001717	0.02157	6	EPB41	hsa_circ_0011175;hsa_circ_0011172	4.14
GO:0009898	cytoplasmic side of plasma membrane	cellular_component	6/204	159/22360	0.001717	0.02157	6	GNAI2	hsa_circ_0065842	4.14
GO:0009898	cytoplasmic side of plasma membrane	cellular_component	6/204	159/22360	0.001717	0.02157	6	RHOA	hsa_circ_0065641	4.14
GO:0009898	cytoplasmic side of plasma membrane	cellular_component	6/204	159/22360	0.001717	0.02157	6	GNAO1	hsa_circ_0039422	4.14
GO:1901216	positive regulation of neuron death	biological_process	4/204	106/22360	0.007013	0.03922	4	GSK3B	hsa_circ_0008797;hsa_circ_0066894;hsa_circ_0004259;hsa_circ_0066900	4.14
GO:1901216	positive regulation of neuron death	biological_process	4/204	106/22360	0.007013	0.03922	4	SNCA	hsa_circ_0070441	4.14
GO:1901216	positive regulation of neuron death	biological_process	4/204	106/22360	0.007013	0.03922	4	RHOA	hsa_circ_0065641	4.14
GO:1901216	positive regulation of neuron death	biological_process	4/204	106/22360	0.007013	0.03922	4	GRN	hsa_circ_0044067;hsa_circ_0044068;hsa_circ_0044063	4.14
GO:0001952	regulation of cell-matrix adhesion	biological_process	5/204	133/22360	0.003527	0.02872	5	GSK3B	hsa_circ_0008797;hsa_circ_0066894;hsa_circ_0004259;hsa_circ_0066900	4.12
GO:0001952	regulation of cell-matrix adhesion	biological_process	5/204	133/22360	0.003527	0.02872	5	RHOA	hsa_circ_0065641	4.12
GO:0001952	regulation of cell-matrix adhesion	biological_process	5/204	133/22360	0.003527	0.02872	5	LDB1	hsa_circ_0019669	4.12
GO:0001952	regulation of cell-matrix adhesion	biological_process	5/204	133/22360	0.003527	0.02872	5	CORO1C	hsa_circ_0028080	4.12
GO:0001952	regulation of cell-matrix adhesion	biological_process	5/204	133/22360	0.003527	0.02872	5	PPM1F	hsa_circ_0062444	4.12
GO:0060968	regulation of gene silencing	biological_process	6/204	160/22360	0.001778	0.02221	6	NCOR2	hsa_circ_0029288	4.11
GO:0060968	regulation of gene silencing	biological_process	6/204	160/22360	0.001778	0.02221	6	NUP88	hsa_circ_0041692	4.11
GO:0060968	regulation of gene silencing	biological_process	6/204	160/22360	0.001778	0.02221	6	H2AFY	hsa_circ_0005241	4.11
GO:0060968	regulation of gene silencing	biological_process	6/204	160/22360	0.001778	0.02221	6	PPP3CA	hsa_circ_0070512	4.11
GO:0060968	regulation of gene silencing	biological_process	6/204	160/22360	0.001778	0.02221	6	RMRP	hsa_circ_0001853;hsa_circ_0001854	4.11
GO:0060968	regulation of gene silencing	biological_process	6/204	160/22360	0.001778	0.02221	6	NUP188	hsa_circ_0088953;hsa_circ_0088964;hsa_circ_0088963;hsa_circ_0088957;hsa_circ_0088956;hsa_circ_0088961;hsa_circ_0088962;hsa_circ_0088960;hsa_circ_0088955	4.11
GO:0005200	structural constituent of cytoskeleton	molecular_function	4/204	108/22360	0.007568	0.04151	4	KRT19	hsa_circ_0043597	4.06
GO:0005200	structural constituent of cytoskeleton	molecular_function	4/204	108/22360	0.007568	0.04151	4	PLEC	hsa_circ_0085911	4.06
GO:0005200	structural constituent of cytoskeleton	molecular_function	4/204	108/22360	0.007568	0.04151	4	EPB41	hsa_circ_0011175;hsa_circ_0011172	4.06
GO:0005200	structural constituent of cytoskeleton	molecular_function	4/204	108/22360	0.007568	0.04151	4	AGRN	hsa_circ_0009233	4.06
GO:0016051	carbohydrate biosynthetic process	biological_process	8/204	217/22360	0.0005032	0.01602	8	CLTC	hsa_circ_0044850;hsa_circ_0044851	4.04
GO:0016051	carbohydrate biosynthetic process	biological_process	8/204	217/22360	0.0005032	0.01602	8	SNCA	hsa_circ_0070441	4.04
GO:0016051	carbohydrate biosynthetic process	biological_process	8/204	217/22360	0.0005032	0.01602	8	PHKG2	hsa_circ_0039114	4.04
GO:0016051	carbohydrate biosynthetic process	biological_process	8/204	217/22360	0.0005032	0.01602	8	ST6GALNAC6	hsa_circ_0088708	4.04
GO:0016051	carbohydrate biosynthetic process	biological_process	8/204	217/22360	0.0005032	0.01602	8	ENO1	hsa_circ_0009618;hsa_circ_0009631	4.04
GO:0016051	carbohydrate biosynthetic process	biological_process	8/204	217/22360	0.0005032	0.01602	8	ALDOC	hsa_circ_0042559	4.04
GO:0016051	carbohydrate biosynthetic process	biological_process	8/204	217/22360	0.0005032	0.01602	8	GSK3B	hsa_circ_0008797;hsa_circ_0066894;hsa_circ_0004259;hsa_circ_0066900	4.04
GO:0016051	carbohydrate biosynthetic process	biological_process	8/204	217/22360	0.0005032	0.01602	8	TKT	hsa_circ_0001311	4.04
GO:0007163	establishment or maintenance of cell polarity	biological_process	8/204	218/22360	0.0005198	0.01642	8	NCKAP1L	hsa_circ_0026780	4.02
GO:0007163	establishment or maintenance of cell polarity	biological_process	8/204	218/22360	0.0005198	0.01642	8	GBF1	hsa_circ_0019716	4.02
GO:0007163	establishment or maintenance of cell polarity	biological_process	8/204	218/22360	0.0005198	0.01642	8	CKAP5	hsa_circ_0021911	4.02
GO:0007163	establishment or maintenance of cell polarity	biological_process	8/204	218/22360	0.0005198	0.01642	8	RHOA	hsa_circ_0065641	4.02
GO:0007163	establishment or maintenance of cell polarity	biological_process	8/204	218/22360	0.0005198	0.01642	8	MARK3	hsa_circ_0033484	4.02
GO:0007163	establishment or maintenance of cell polarity	biological_process	8/204	218/22360	0.0005198	0.01642	8	GSK3B	hsa_circ_0008797;hsa_circ_0066894;hsa_circ_0004259;hsa_circ_0066900	4.02
GO:0007163	establishment or maintenance of cell polarity	biological_process	8/204	218/22360	0.0005198	0.01642	8	DOCK8	hsa_circ_0086187	4.02
GO:0007163	establishment or maintenance of cell polarity	biological_process	8/204	218/22360	0.0005198	0.01642	8	SPN	hsa_circ_0000686	4.02
GO:0009108	coenzyme biosynthetic process	biological_process	6/204	164/22360	0.00204	0.02433	6	SNCA	hsa_circ_0070441	4.01
GO:0009108	coenzyme biosynthetic process	biological_process	6/204	164/22360	0.00204	0.02433	6	PDPR	hsa_circ_0040127;hsa_circ_0040128	4.01
GO:0009108	coenzyme biosynthetic process	biological_process	6/204	164/22360	0.00204	0.02433	6	FASN	hsa_circ_0046331	4.01
GO:0009108	coenzyme biosynthetic process	biological_process	6/204	164/22360	0.00204	0.02433	6	ACSF3	hsa_circ_0006958	4.01
GO:0009108	coenzyme biosynthetic process	biological_process	6/204	164/22360	0.00204	0.02433	6	ACACA	hsa_circ_0043252	4.01
GO:0009108	coenzyme biosynthetic process	biological_process	6/204	164/22360	0.00204	0.02433	6	ELOVL1	hsa_circ_0012030	4.01
GO:0007160	cell-matrix adhesion	biological_process	9/204	249/22360	0.0002992	0.02484	9	RHOA	hsa_circ_0065641	3.96
GO:0007160	cell-matrix adhesion	biological_process	9/204	249/22360	0.0002992	0.02484	9	ITGB1	hsa_circ_0018155;hsa_circ_0018146	3.96
GO:0007160	cell-matrix adhesion	biological_process	9/204	249/22360	0.0002992	0.02484	9	ITGB4	hsa_circ_0045686	3.96
GO:0007160	cell-matrix adhesion	biological_process	9/204	249/22360	0.0002992	0.02484	9	GSK3B	hsa_circ_0008797;hsa_circ_0066894;hsa_circ_0004259;hsa_circ_0066900	3.96
GO:0007160	cell-matrix adhesion	biological_process	9/204	249/22360	0.0002992	0.02484	9	LDB1	hsa_circ_0019669	3.96
GO:0007160	cell-matrix adhesion	biological_process	9/204	249/22360	0.0002992	0.02484	9	CORO1C	hsa_circ_0028080	3.96
GO:0007160	cell-matrix adhesion	biological_process	9/204	249/22360	0.0002992	0.02484	9	ITGAL	hsa_circ_0039045	3.96
GO:0007160	cell-matrix adhesion	biological_process	9/204	249/22360	0.0002992	0.02484	9	PPM1F	hsa_circ_0062444	3.96
GO:0007160	cell-matrix adhesion	biological_process	9/204	249/22360	0.0002992	0.02484	9	THBS3	hsa_circ_0014498	3.96
GO:0043202	lysosomal lumen	cellular_component	4/204	111/22360	0.008459	0.04562	4	AGRN	hsa_circ_0009233	3.95
GO:0043202	lysosomal lumen	cellular_component	4/204	111/22360	0.008459	0.04562	4	GLB1	hsa_circ_0064710	3.95
GO:0043202	lysosomal lumen	cellular_component	4/204	111/22360	0.008459	0.04562	4	GUSB	hsa_circ_0080329	3.95
GO:0043202	lysosomal lumen	cellular_component	4/204	111/22360	0.008459	0.04562	4	GALNS	hsa_circ_0040901	3.95
GO:1901888	regulation of cell junction assembly	biological_process	4/204	111/22360	0.008459	0.04562	4	PPM1F	hsa_circ_0062444	3.95
GO:1901888	regulation of cell junction assembly	biological_process	4/204	111/22360	0.008459	0.04562	4	CORO1C	hsa_circ_0028080	3.95
GO:1901888	regulation of cell junction assembly	biological_process	4/204	111/22360	0.008459	0.04562	4	RHOA	hsa_circ_0065641	3.95
GO:1901888	regulation of cell junction assembly	biological_process	4/204	111/22360	0.008459	0.04562	4	LDB1	hsa_circ_0019669	3.95
GO:0006006	glucose metabolic process	biological_process	8/204	222/22360	0.0005907	0.01812	8	PFKFB2	hsa_circ_0016288	3.95
GO:0006006	glucose metabolic process	biological_process	8/204	222/22360	0.0005907	0.01812	8	GPLD1	hsa_circ_0075840	3.95
GO:0006006	glucose metabolic process	biological_process	8/204	222/22360	0.0005907	0.01812	8	ALDOC	hsa_circ_0042559	3.95
GO:0006006	glucose metabolic process	biological_process	8/204	222/22360	0.0005907	0.01812	8	GSK3B	hsa_circ_0008797;hsa_circ_0066894;hsa_circ_0004259;hsa_circ_0066900	3.95
GO:0006006	glucose metabolic process	biological_process	8/204	222/22360	0.0005907	0.01812	8	NCOA2	hsa_circ_0084729	3.95
GO:0006006	glucose metabolic process	biological_process	8/204	222/22360	0.0005907	0.01812	8	ENO1	hsa_circ_0009618;hsa_circ_0009631	3.95
GO:0006006	glucose metabolic process	biological_process	8/204	222/22360	0.0005907	0.01812	8	WDTC1	hsa_circ_0011049	3.95
GO:0006006	glucose metabolic process	biological_process	8/204	222/22360	0.0005907	0.01812	8	PHKG2	hsa_circ_0039114	3.95
GO:0030010	establishment of cell polarity	biological_process	5/204	139/22360	0.004362	0.0337	5	GSK3B	hsa_circ_0008797;hsa_circ_0066894;hsa_circ_0004259;hsa_circ_0066900	3.94
GO:0030010	establishment of cell polarity	biological_process	5/204	139/22360	0.004362	0.0337	5	DOCK8	hsa_circ_0086187	3.94
GO:0030010	establishment of cell polarity	biological_process	5/204	139/22360	0.004362	0.0337	5	RHOA	hsa_circ_0065641	3.94
GO:0030010	establishment of cell polarity	biological_process	5/204	139/22360	0.004362	0.0337	5	MARK3	hsa_circ_0033484	3.94
GO:0030010	establishment of cell polarity	biological_process	5/204	139/22360	0.004362	0.0337	5	GBF1	hsa_circ_0019716	3.94
GO:0030100	regulation of endocytosis	biological_process	8/204	224/22360	0.0006291	0.01837	8	PPP3CC	hsa_circ_0083626	3.91
GO:0030100	regulation of endocytosis	biological_process	8/204	224/22360	0.0006291	0.01837	8	UNC119	hsa_circ_0042543	3.91
GO:0030100	regulation of endocytosis	biological_process	8/204	224/22360	0.0006291	0.01837	8	CD151	hsa_circ_0020717	3.91
GO:0030100	regulation of endocytosis	biological_process	8/204	224/22360	0.0006291	0.01837	8	B2M	hsa_circ_0000598;hsa_circ_0035110	3.91
GO:0030100	regulation of endocytosis	biological_process	8/204	224/22360	0.0006291	0.01837	8	SNCA	hsa_circ_0070441	3.91
GO:0030100	regulation of endocytosis	biological_process	8/204	224/22360	0.0006291	0.01837	8	AXL	hsa_circ_0051202;hsa_circ_0051203	3.91
GO:0030100	regulation of endocytosis	biological_process	8/204	224/22360	0.0006291	0.01837	8	PPP3CA	hsa_circ_0070512	3.91
GO:0030100	regulation of endocytosis	biological_process	8/204	224/22360	0.0006291	0.01837	8	NCKAP1L	hsa_circ_0026780	3.91
GO:0006606	protein import into nucleus	biological_process	5/204	140/22360	0.004515	0.03181	5	NUP188	hsa_circ_0088953;hsa_circ_0088964;hsa_circ_0088963;hsa_circ_0088957;hsa_circ_0088956;hsa_circ_0088961;hsa_circ_0088962;hsa_circ_0088960;hsa_circ_0088955	3.91
GO:0006606	protein import into nucleus	biological_process	5/204	140/22360	0.004515	0.03181	5	IPO13	hsa_circ_0012117	3.91
GO:0006606	protein import into nucleus	biological_process	5/204	140/22360	0.004515	0.03181	5	NUP88	hsa_circ_0041692	3.91
GO:0006606	protein import into nucleus	biological_process	5/204	140/22360	0.004515	0.03181	5	PPP3CA	hsa_circ_0070512	3.91
GO:0006606	protein import into nucleus	biological_process	5/204	140/22360	0.004515	0.03181	5	TNPO2	hsa_circ_0049584	3.91
GO:0050905	neuromuscular process	biological_process	4/204	113/22360	0.009093	0.04633	4	ABR	hsa_circ_0041183	3.88
GO:0050905	neuromuscular process	biological_process	4/204	113/22360	0.009093	0.04633	4	CHD8	hsa_circ_0031180	3.88
GO:0050905	neuromuscular process	biological_process	4/204	113/22360	0.009093	0.04633	4	MYCBP2	hsa_circ_0004217;hsa_circ_0030509;hsa_circ_0030500	3.88
GO:0050905	neuromuscular process	biological_process	4/204	113/22360	0.009093	0.04633	4	CNTNAP1	hsa_circ_0043878	3.88
GO:0006164	purine nucleotide biosynthetic process	biological_process	7/204	200/22360	0.001372	0.02184	7	ENO1	hsa_circ_0009618;hsa_circ_0009631	3.84
GO:0006164	purine nucleotide biosynthetic process	biological_process	7/204	200/22360	0.001372	0.02184	7	ELOVL1	hsa_circ_0012030	3.84
GO:0006164	purine nucleotide biosynthetic process	biological_process	7/204	200/22360	0.001372	0.02184	7	ACACA	hsa_circ_0043252	3.84
GO:0006164	purine nucleotide biosynthetic process	biological_process	7/204	200/22360	0.001372	0.02184	7	ACSF3	hsa_circ_0006958	3.84
GO:0006164	purine nucleotide biosynthetic process	biological_process	7/204	200/22360	0.001372	0.02184	7	FASN	hsa_circ_0046331	3.84
GO:0006164	purine nucleotide biosynthetic process	biological_process	7/204	200/22360	0.001372	0.02184	7	PDPR	hsa_circ_0040127;hsa_circ_0040128	3.84
GO:0006164	purine nucleotide biosynthetic process	biological_process	7/204	200/22360	0.001372	0.02184	7	SNCA	hsa_circ_0070441	3.84
GO:0031589	cell-substrate adhesion	biological_process	13/204	374/22360	3.333e-05	0.01086	13	ITGB4	hsa_circ_0045686	3.81
GO:0031589	cell-substrate adhesion	biological_process	13/204	374/22360	3.333e-05	0.01086	13	AXL	hsa_circ_0051202;hsa_circ_0051203	3.81
GO:0031589	cell-substrate adhesion	biological_process	13/204	374/22360	3.333e-05	0.01086	13	ITGAL	hsa_circ_0039045	3.81
GO:0031589	cell-substrate adhesion	biological_process	13/204	374/22360	3.333e-05	0.01086	13	GSK3B	hsa_circ_0008797;hsa_circ_0066894;hsa_circ_0004259;hsa_circ_0066900	3.81
GO:0031589	cell-substrate adhesion	biological_process	13/204	374/22360	3.333e-05	0.01086	13	TBCD	hsa_circ_0046593	3.81
GO:0031589	cell-substrate adhesion	biological_process	13/204	374/22360	3.333e-05	0.01086	13	LDB1	hsa_circ_0019669	3.81
GO:0031589	cell-substrate adhesion	biological_process	13/204	374/22360	3.333e-05	0.01086	13	ITGB1	hsa_circ_0018155;hsa_circ_0018146	3.81
GO:0031589	cell-substrate adhesion	biological_process	13/204	374/22360	3.333e-05	0.01086	13	RHOA	hsa_circ_0065641	3.81
GO:0031589	cell-substrate adhesion	biological_process	13/204	374/22360	3.333e-05	0.01086	13	VWF	hsa_circ_0025094	3.81
GO:0031589	cell-substrate adhesion	biological_process	13/204	374/22360	3.333e-05	0.01086	13	CORO1C	hsa_circ_0028080	3.81
GO:0031589	cell-substrate adhesion	biological_process	13/204	374/22360	3.333e-05	0.01086	13	THBS3	hsa_circ_0014498	3.81
GO:0031589	cell-substrate adhesion	biological_process	13/204	374/22360	3.333e-05	0.01086	13	PPM1F	hsa_circ_0062444	3.81
GO:0031589	cell-substrate adhesion	biological_process	13/204	374/22360	3.333e-05	0.01086	13	LAMB1	hsa_circ_0081920;hsa_circ_0081909;hsa_circ_0081928;hsa_circ_0081910;hsa_circ_0081914;hsa_circ_0081930	3.81
GO:0016651	oxidoreductase activity, acting on NAD(P)H	molecular_function	5/204	145/22360	0.005339	0.03628	5	NNT	hsa_circ_0072401;hsa_circ_0072424	3.78
GO:0016651	oxidoreductase activity, acting on NAD(P)H	molecular_function	5/204	145/22360	0.005339	0.03628	5	CYBB	hsa_circ_0090185	3.78
GO:0016651	oxidoreductase activity, acting on NAD(P)H	molecular_function	5/204	145/22360	0.005339	0.03628	5	NDUFB10	hsa_circ_0037367	3.78
GO:0016651	oxidoreductase activity, acting on NAD(P)H	molecular_function	5/204	145/22360	0.005339	0.03628	5	MTRR	hsa_circ_0071795	3.78
GO:0016651	oxidoreductase activity, acting on NAD(P)H	molecular_function	5/204	145/22360	0.005339	0.03628	5	GNAI2	hsa_circ_0065842	3.78
GO:0006633	fatty acid biosynthetic process	biological_process	6/204	174/22360	0.00283	0.02761	6	FASN	hsa_circ_0046331	3.78
GO:0006633	fatty acid biosynthetic process	biological_process	6/204	174/22360	0.00283	0.02761	6	ACSF3	hsa_circ_0006958	3.78
GO:0006633	fatty acid biosynthetic process	biological_process	6/204	174/22360	0.00283	0.02761	6	WDTC1	hsa_circ_0011049	3.78
GO:0006633	fatty acid biosynthetic process	biological_process	6/204	174/22360	0.00283	0.02761	6	ACACA	hsa_circ_0043252	3.78
GO:0006633	fatty acid biosynthetic process	biological_process	6/204	174/22360	0.00283	0.02761	6	FADS1	hsa_circ_0022372;hsa_circ_0022367	3.78
GO:0006633	fatty acid biosynthetic process	biological_process	6/204	174/22360	0.00283	0.02761	6	ELOVL1	hsa_circ_0012030	3.78
GO:0042582	azurophil granule	cellular_component	6/204	174/22360	0.00283	0.02761	6	CPNE1	hsa_circ_0060119	3.78
GO:0042582	azurophil granule	cellular_component	6/204	174/22360	0.00283	0.02761	6	PRDX6	hsa_circ_0015269	3.78
GO:0042582	azurophil granule	cellular_component	6/204	174/22360	0.00283	0.02761	6	GLB1	hsa_circ_0064710	3.78
GO:0042582	azurophil granule	cellular_component	6/204	174/22360	0.00283	0.02761	6	GUSB	hsa_circ_0080329	3.78
GO:0042582	azurophil granule	cellular_component	6/204	174/22360	0.00283	0.02761	6	GALNS	hsa_circ_0040901	3.78
GO:0042582	azurophil granule	cellular_component	6/204	174/22360	0.00283	0.02761	6	GRN	hsa_circ_0044067;hsa_circ_0044068;hsa_circ_0044063	3.78
GO:0019318	hexose metabolic process	biological_process	9/204	262/22360	0.0004434	0.02572	9	ENO1	hsa_circ_0009618;hsa_circ_0009631	3.77
GO:0019318	hexose metabolic process	biological_process	9/204	262/22360	0.0004434	0.02572	9	NCOA2	hsa_circ_0084729	3.77
GO:0019318	hexose metabolic process	biological_process	9/204	262/22360	0.0004434	0.02572	9	ALDOC	hsa_circ_0042559	3.77
GO:0019318	hexose metabolic process	biological_process	9/204	262/22360	0.0004434	0.02572	9	GSK3B	hsa_circ_0008797;hsa_circ_0066894;hsa_circ_0004259;hsa_circ_0066900	3.77
GO:0019318	hexose metabolic process	biological_process	9/204	262/22360	0.0004434	0.02572	9	PFKFB2	hsa_circ_0016288	3.77
GO:0019318	hexose metabolic process	biological_process	9/204	262/22360	0.0004434	0.02572	9	GPLD1	hsa_circ_0075840	3.77
GO:0019318	hexose metabolic process	biological_process	9/204	262/22360	0.0004434	0.02572	9	WDTC1	hsa_circ_0011049	3.77
GO:0019318	hexose metabolic process	biological_process	9/204	262/22360	0.0004434	0.02572	9	GLB1	hsa_circ_0064710	3.77
GO:0019318	hexose metabolic process	biological_process	9/204	262/22360	0.0004434	0.02572	9	PHKG2	hsa_circ_0039114	3.77
GO:0004540	ribonuclease activity	molecular_function	5/204	146/22360	0.005516	0.03713	5	CNOT6L	hsa_circ_0070083	3.75
GO:0004540	ribonuclease activity	molecular_function	5/204	146/22360	0.005516	0.03713	5	ERI3	hsa_circ_0000065	3.75
GO:0004540	ribonuclease activity	molecular_function	5/204	146/22360	0.005516	0.03713	5	DGCR8	hsa_circ_0001204	3.75
GO:0004540	ribonuclease activity	molecular_function	5/204	146/22360	0.005516	0.03713	5	RMRP	hsa_circ_0001853;hsa_circ_0001854	3.75
GO:0004540	ribonuclease activity	molecular_function	5/204	146/22360	0.005516	0.03713	5	SND1	hsa_circ_0082148	3.75
GO:0043280	positive regulation of cysteine-type endopeptidase activity involved in apoptotic process	biological_process	5/204	147/22360	0.005698	0.03543	5	PPM1F	hsa_circ_0062444	3.73
GO:0043280	positive regulation of cysteine-type endopeptidase activity involved in apoptotic process	biological_process	5/204	147/22360	0.005698	0.03543	5	MTCH1	hsa_circ_0076206	3.73
GO:0043280	positive regulation of cysteine-type endopeptidase activity involved in apoptotic process	biological_process	5/204	147/22360	0.005698	0.03543	5	SNCA	hsa_circ_0070441	3.73
GO:0043280	positive regulation of cysteine-type endopeptidase activity involved in apoptotic process	biological_process	5/204	147/22360	0.005698	0.03543	5	NLRP1	hsa_circ_0041727	3.73
GO:0043280	positive regulation of cysteine-type endopeptidase activity involved in apoptotic process	biological_process	5/204	147/22360	0.005698	0.03543	5	RHOA	hsa_circ_0065641	3.73
GO:0034329	cell junction assembly	biological_process	9/204	266/22360	0.0004979	0.01634	9	RHOA	hsa_circ_0065641	3.71
GO:0034329	cell junction assembly	biological_process	9/204	266/22360	0.0004979	0.01634	9	PLEC	hsa_circ_0085911	3.71
GO:0034329	cell junction assembly	biological_process	9/204	266/22360	0.0004979	0.01634	9	ITGB4	hsa_circ_0045686	3.71
GO:0034329	cell junction assembly	biological_process	9/204	266/22360	0.0004979	0.01634	9	TBCD	hsa_circ_0046593	3.71
GO:0034329	cell junction assembly	biological_process	9/204	266/22360	0.0004979	0.01634	9	LDB1	hsa_circ_0019669	3.71
GO:0034329	cell junction assembly	biological_process	9/204	266/22360	0.0004979	0.01634	9	PPM1F	hsa_circ_0062444	3.71
GO:0034329	cell junction assembly	biological_process	9/204	266/22360	0.0004979	0.01634	9	CNTNAP1	hsa_circ_0043878	3.71
GO:0034329	cell junction assembly	biological_process	9/204	266/22360	0.0004979	0.01634	9	CORO1C	hsa_circ_0028080	3.71
GO:0034329	cell junction assembly	biological_process	9/204	266/22360	0.0004979	0.01634	9	CD151	hsa_circ_0020717	3.71
GO:0009132	nucleoside diphosphate metabolic process	biological_process	5/204	149/22360	0.006075	0.03701	5	NUP88	hsa_circ_0041692	3.68
GO:0009132	nucleoside diphosphate metabolic process	biological_process	5/204	149/22360	0.006075	0.03701	5	PFKFB2	hsa_circ_0016288	3.68
GO:0009132	nucleoside diphosphate metabolic process	biological_process	5/204	149/22360	0.006075	0.03701	5	ALDOC	hsa_circ_0042559	3.68
GO:0009132	nucleoside diphosphate metabolic process	biological_process	5/204	149/22360	0.006075	0.03701	5	NUP188	hsa_circ_0088953;hsa_circ_0088964;hsa_circ_0088963;hsa_circ_0088957;hsa_circ_0088956;hsa_circ_0088961;hsa_circ_0088962;hsa_circ_0088960;hsa_circ_0088955	3.68
GO:0009132	nucleoside diphosphate metabolic process	biological_process	5/204	149/22360	0.006075	0.03701	5	ENO1	hsa_circ_0009618;hsa_circ_0009631	3.68
GO:0060964	regulation of gene silencing by miRNA	biological_process	4/204	119/22360	0.0112	0.05188	4	NCOR2	hsa_circ_0029288	3.68
GO:0060964	regulation of gene silencing by miRNA	biological_process	4/204	119/22360	0.0112	0.05188	4	NUP88	hsa_circ_0041692	3.68
GO:0060964	regulation of gene silencing by miRNA	biological_process	4/204	119/22360	0.0112	0.05188	4	PPP3CA	hsa_circ_0070512	3.68
GO:0060964	regulation of gene silencing by miRNA	biological_process	4/204	119/22360	0.0112	0.05188	4	NUP188	hsa_circ_0088953;hsa_circ_0088964;hsa_circ_0088963;hsa_circ_0088957;hsa_circ_0088956;hsa_circ_0088961;hsa_circ_0088962;hsa_circ_0088960;hsa_circ_0088955	3.68
GO:0048813	dendrite morphogenesis	biological_process	5/204	150/22360	0.006271	0.03798	5	CAPRIN1	hsa_circ_0021622	3.65
GO:0048813	dendrite morphogenesis	biological_process	5/204	150/22360	0.006271	0.03798	5	GSK3B	hsa_circ_0008797;hsa_circ_0066894;hsa_circ_0004259;hsa_circ_0066900	3.65
GO:0048813	dendrite morphogenesis	biological_process	5/204	150/22360	0.006271	0.03798	5	PPP3CA	hsa_circ_0070512	3.65
GO:0048813	dendrite morphogenesis	biological_process	5/204	150/22360	0.006271	0.03798	5	ITGB1	hsa_circ_0018155;hsa_circ_0018146	3.65
GO:0048813	dendrite morphogenesis	biological_process	5/204	150/22360	0.006271	0.03798	5	PARP6	hsa_circ_0036212	3.65
GO:0019838	growth factor binding	molecular_function	5/204	150/22360	0.006271	0.03798	5	CRIM1	hsa_circ_0053981	3.65
GO:0019838	growth factor binding	molecular_function	5/204	150/22360	0.006271	0.03798	5	SHC1	hsa_circ_0014457	3.65
GO:0019838	growth factor binding	molecular_function	5/204	150/22360	0.006271	0.03798	5	COL4A1	hsa_circ_0030836;hsa_circ_0030848;hsa_circ_0030846;hsa_circ_0030835	3.65
GO:0019838	growth factor binding	molecular_function	5/204	150/22360	0.006271	0.03798	5	ACVR1	hsa_circ_0056766;hsa_circ_0056764;hsa_circ_0056763	3.65
GO:0019838	growth factor binding	molecular_function	5/204	150/22360	0.006271	0.03798	5	ITGB4	hsa_circ_0045686	3.65
GO:0034332	adherens junction organization	biological_process	5/204	151/22360	0.006471	0.03859	5	RHOA	hsa_circ_0065641	3.63
GO:0034332	adherens junction organization	biological_process	5/204	151/22360	0.006471	0.03859	5	PPM1F	hsa_circ_0062444	3.63
GO:0034332	adherens junction organization	biological_process	5/204	151/22360	0.006471	0.03859	5	CORO1C	hsa_circ_0028080	3.63
GO:0034332	adherens junction organization	biological_process	5/204	151/22360	0.006471	0.03859	5	TBCD	hsa_circ_0046593	3.63
GO:0034332	adherens junction organization	biological_process	5/204	151/22360	0.006471	0.03859	5	LDB1	hsa_circ_0019669	3.63
GO:2001251	negative regulation of chromosome organization	biological_process	5/204	151/22360	0.006471	0.03859	5	H2AFY	hsa_circ_0005241	3.63
GO:2001251	negative regulation of chromosome organization	biological_process	5/204	151/22360	0.006471	0.03859	5	ESPL1	hsa_circ_0026591	3.63
GO:2001251	negative regulation of chromosome organization	biological_process	5/204	151/22360	0.006471	0.03859	5	SPI1	hsa_circ_0000301	3.63
GO:2001251	negative regulation of chromosome organization	biological_process	5/204	151/22360	0.006471	0.03859	5	SNCA	hsa_circ_0070441	3.63
GO:2001251	negative regulation of chromosome organization	biological_process	5/204	151/22360	0.006471	0.03859	5	KDM3A	hsa_circ_0055525	3.63
GO:0001676	long-chain fatty acid metabolic process	biological_process	4/204	121/22360	0.01197	0.05161	4	SLC27A4	hsa_circ_0088789	3.62
GO:0001676	long-chain fatty acid metabolic process	biological_process	4/204	121/22360	0.01197	0.05161	4	ACAA1	hsa_circ_0064856	3.62
GO:0001676	long-chain fatty acid metabolic process	biological_process	4/204	121/22360	0.01197	0.05161	4	FADS1	hsa_circ_0022372;hsa_circ_0022367	3.62
GO:0001676	long-chain fatty acid metabolic process	biological_process	4/204	121/22360	0.01197	0.05161	4	ELOVL1	hsa_circ_0012030	3.62
GO:0046390	ribose phosphate biosynthetic process	biological_process	7/204	212/22360	0.00197	0.02425	7	ENO1	hsa_circ_0009618;hsa_circ_0009631	3.62
GO:0046390	ribose phosphate biosynthetic process	biological_process	7/204	212/22360	0.00197	0.02425	7	ELOVL1	hsa_circ_0012030	3.62
GO:0046390	ribose phosphate biosynthetic process	biological_process	7/204	212/22360	0.00197	0.02425	7	ACACA	hsa_circ_0043252	3.62
GO:0046390	ribose phosphate biosynthetic process	biological_process	7/204	212/22360	0.00197	0.02425	7	ACSF3	hsa_circ_0006958	3.62
GO:0046390	ribose phosphate biosynthetic process	biological_process	7/204	212/22360	0.00197	0.02425	7	PDPR	hsa_circ_0040127;hsa_circ_0040128	3.62
GO:0046390	ribose phosphate biosynthetic process	biological_process	7/204	212/22360	0.00197	0.02425	7	SNCA	hsa_circ_0070441	3.62
GO:0046390	ribose phosphate biosynthetic process	biological_process	7/204	212/22360	0.00197	0.02425	7	FASN	hsa_circ_0046331	3.62
GO:0016358	dendrite development	biological_process	8/204	245/22360	0.001172	0.01969	8	RHOA	hsa_circ_0065641	3.58
GO:0016358	dendrite development	biological_process	8/204	245/22360	0.001172	0.01969	8	CARM1	hsa_circ_0004552;hsa_circ_0049347;hsa_circ_0049350;hsa_circ_0049349	3.58
GO:0016358	dendrite development	biological_process	8/204	245/22360	0.001172	0.01969	8	PARP6	hsa_circ_0036212	3.58
GO:0016358	dendrite development	biological_process	8/204	245/22360	0.001172	0.01969	8	ITGB1	hsa_circ_0018155;hsa_circ_0018146	3.58
GO:0016358	dendrite development	biological_process	8/204	245/22360	0.001172	0.01969	8	PPP3CA	hsa_circ_0070512	3.58
GO:0016358	dendrite development	biological_process	8/204	245/22360	0.001172	0.01969	8	CSMD3	hsa_circ_0085354	3.58
GO:0016358	dendrite development	biological_process	8/204	245/22360	0.001172	0.01969	8	GSK3B	hsa_circ_0008797;hsa_circ_0066894;hsa_circ_0004259;hsa_circ_0066900	3.58
GO:0016358	dendrite development	biological_process	8/204	245/22360	0.001172	0.01969	8	CAPRIN1	hsa_circ_0021622	3.58
GO:0016747	transferase activity, transferring acyl groups other than amino-acyl groups	molecular_function	9/204	276/22360	0.0006595	0.01874	9	ACAA1	hsa_circ_0064856	3.57
GO:0016747	transferase activity, transferring acyl groups other than amino-acyl groups	molecular_function	9/204	276/22360	0.0006595	0.01874	9	MBOAT2	hsa_circ_0008847;hsa_circ_0052508;hsa_circ_0000972;hsa_circ_0052505;hsa_circ_0052502;hsa_circ_0005079	3.57
GO:0016747	transferase activity, transferring acyl groups other than amino-acyl groups	molecular_function	9/204	276/22360	0.0006595	0.01874	9	ZDHHC2	hsa_circ_0083411	3.57
GO:0016747	transferase activity, transferring acyl groups other than amino-acyl groups	molecular_function	9/204	276/22360	0.0006595	0.01874	9	ELOVL1	hsa_circ_0012030	3.57
GO:0016747	transferase activity, transferring acyl groups other than amino-acyl groups	molecular_function	9/204	276/22360	0.0006595	0.01874	9	FASN	hsa_circ_0046331	3.57
GO:0016747	transferase activity, transferring acyl groups other than amino-acyl groups	molecular_function	9/204	276/22360	0.0006595	0.01874	9	ALAS2	hsa_circ_0090851	3.57
GO:0016747	transferase activity, transferring acyl groups other than amino-acyl groups	molecular_function	9/204	276/22360	0.0006595	0.01874	9	ESCO1	hsa_circ_0047078	3.57
GO:0016747	transferase activity, transferring acyl groups other than amino-acyl groups	molecular_function	9/204	276/22360	0.0006595	0.01874	9	ZDHHC4	hsa_circ_0079385;hsa_circ_0079386	3.57
GO:0016747	transferase activity, transferring acyl groups other than amino-acyl groups	molecular_function	9/204	276/22360	0.0006595	0.01874	9	SAT1	hsa_circ_0090100	3.57
GO:0005996	monosaccharide metabolic process	biological_process	10/204	307/22360	0.000372	0.02461	10	TKT	hsa_circ_0001311	3.57
GO:0005996	monosaccharide metabolic process	biological_process	10/204	307/22360	0.000372	0.02461	10	GSK3B	hsa_circ_0008797;hsa_circ_0066894;hsa_circ_0004259;hsa_circ_0066900	3.57
GO:0005996	monosaccharide metabolic process	biological_process	10/204	307/22360	0.000372	0.02461	10	GPLD1	hsa_circ_0075840	3.57
GO:0005996	monosaccharide metabolic process	biological_process	10/204	307/22360	0.000372	0.02461	10	PFKFB2	hsa_circ_0016288	3.57
GO:0005996	monosaccharide metabolic process	biological_process	10/204	307/22360	0.000372	0.02461	10	ALDOC	hsa_circ_0042559	3.57
GO:0005996	monosaccharide metabolic process	biological_process	10/204	307/22360	0.000372	0.02461	10	ENO1	hsa_circ_0009618;hsa_circ_0009631	3.57
GO:0005996	monosaccharide metabolic process	biological_process	10/204	307/22360	0.000372	0.02461	10	NCOA2	hsa_circ_0084729	3.57
GO:0005996	monosaccharide metabolic process	biological_process	10/204	307/22360	0.000372	0.02461	10	PHKG2	hsa_circ_0039114	3.57
GO:0005996	monosaccharide metabolic process	biological_process	10/204	307/22360	0.000372	0.02461	10	GLB1	hsa_circ_0064710	3.57
GO:0005996	monosaccharide metabolic process	biological_process	10/204	307/22360	0.000372	0.02461	10	WDTC1	hsa_circ_0011049	3.57
GO:0060359	response to ammonium ion	biological_process	5/204	154/22360	0.007099	0.03965	5	AGRN	hsa_circ_0009233	3.56
GO:0060359	response to ammonium ion	biological_process	5/204	154/22360	0.007099	0.03965	5	GNAO1	hsa_circ_0039422	3.56
GO:0060359	response to ammonium ion	biological_process	5/204	154/22360	0.007099	0.03965	5	SNCA	hsa_circ_0070441	3.56
GO:0060359	response to ammonium ion	biological_process	5/204	154/22360	0.007099	0.03965	5	GNAI2	hsa_circ_0065842	3.56
GO:0060359	response to ammonium ion	biological_process	5/204	154/22360	0.007099	0.03965	5	GNB1	hsa_circ_0009349;hsa_circ_0009341	3.56
GO:0042470	melanosome	cellular_component	4/204	124/22360	0.01319	0.05579	4	ITGB1	hsa_circ_0018155;hsa_circ_0018146	3.54
GO:0042470	melanosome	cellular_component	4/204	124/22360	0.01319	0.05579	4	SND1	hsa_circ_0082148	3.54
GO:0042470	melanosome	cellular_component	4/204	124/22360	0.01319	0.05579	4	CLTC	hsa_circ_0044850;hsa_circ_0044851	3.54
GO:0042470	melanosome	cellular_component	4/204	124/22360	0.01319	0.05579	4	FASN	hsa_circ_0046331	3.54
GO:0005925	focal adhesion	cellular_component	15/204	464/22360	2.299e-05	0.01391	15	ITGB4	hsa_circ_0045686	3.54
GO:0005925	focal adhesion	cellular_component	15/204	464/22360	2.299e-05	0.01391	15	MRC2	hsa_circ_0003667	3.54
GO:0005925	focal adhesion	cellular_component	15/204	464/22360	2.299e-05	0.01391	15	CLTC	hsa_circ_0044850;hsa_circ_0044851	3.54
GO:0005925	focal adhesion	cellular_component	15/204	464/22360	2.299e-05	0.01391	15	FLII	hsa_circ_0042310	3.54
GO:0005925	focal adhesion	cellular_component	15/204	464/22360	2.299e-05	0.01391	15	PPP1R12A	hsa_circ_0000423	3.54
GO:0005925	focal adhesion	cellular_component	15/204	464/22360	2.299e-05	0.01391	15	B2M	hsa_circ_0000598;hsa_circ_0035110	3.54
GO:0005925	focal adhesion	cellular_component	15/204	464/22360	2.299e-05	0.01391	15	ITGB1	hsa_circ_0018155;hsa_circ_0018146	3.54
GO:0005925	focal adhesion	cellular_component	15/204	464/22360	2.299e-05	0.01391	15	PABPC1	hsa_circ_0085164;hsa_circ_0085150;hsa_circ_0085149;hsa_circ_0085138;hsa_circ_0085158;hsa_circ_0085159	3.54
GO:0005925	focal adhesion	cellular_component	15/204	464/22360	2.299e-05	0.01391	15	MPRIP	hsa_circ_0042232	3.54
GO:0005925	focal adhesion	cellular_component	15/204	464/22360	2.299e-05	0.01391	15	PLEC	hsa_circ_0085911	3.54
GO:0005925	focal adhesion	cellular_component	15/204	464/22360	2.299e-05	0.01391	15	RHOA	hsa_circ_0065641	3.54
GO:0005925	focal adhesion	cellular_component	15/204	464/22360	2.299e-05	0.01391	15	RPL9	hsa_circ_0069478	3.54
GO:0005925	focal adhesion	cellular_component	15/204	464/22360	2.299e-05	0.01391	15	CORO1C	hsa_circ_0028080	3.54
GO:0005925	focal adhesion	cellular_component	15/204	464/22360	2.299e-05	0.01391	15	CD151	hsa_circ_0020717	3.54
GO:0005925	focal adhesion	cellular_component	15/204	464/22360	2.299e-05	0.01391	15	ARHGAP26	hsa_circ_0074365	3.54
GO:0005924	cell-substrate adherens junction	cellular_component	15/204	467/22360	2.481e-05	0.01313	15	RPL9	hsa_circ_0069478	3.52
GO:0005924	cell-substrate adherens junction	cellular_component	15/204	467/22360	2.481e-05	0.01313	15	CORO1C	hsa_circ_0028080	3.52
GO:0005924	cell-substrate adherens junction	cellular_component	15/204	467/22360	2.481e-05	0.01313	15	CD151	hsa_circ_0020717	3.52
GO:0005924	cell-substrate adherens junction	cellular_component	15/204	467/22360	2.481e-05	0.01313	15	ARHGAP26	hsa_circ_0074365	3.52
GO:0005924	cell-substrate adherens junction	cellular_component	15/204	467/22360	2.481e-05	0.01313	15	ITGB1	hsa_circ_0018155;hsa_circ_0018146	3.52
GO:0005924	cell-substrate adherens junction	cellular_component	15/204	467/22360	2.481e-05	0.01313	15	MPRIP	hsa_circ_0042232	3.52
GO:0005924	cell-substrate adherens junction	cellular_component	15/204	467/22360	2.481e-05	0.01313	15	PABPC1	hsa_circ_0085164;hsa_circ_0085150;hsa_circ_0085149;hsa_circ_0085138;hsa_circ_0085158;hsa_circ_0085159	3.52
GO:0005924	cell-substrate adherens junction	cellular_component	15/204	467/22360	2.481e-05	0.01313	15	PLEC	hsa_circ_0085911	3.52
GO:0005924	cell-substrate adherens junction	cellular_component	15/204	467/22360	2.481e-05	0.01313	15	RHOA	hsa_circ_0065641	3.52
GO:0005924	cell-substrate adherens junction	cellular_component	15/204	467/22360	2.481e-05	0.01313	15	FLII	hsa_circ_0042310	3.52
GO:0005924	cell-substrate adherens junction	cellular_component	15/204	467/22360	2.481e-05	0.01313	15	PPP1R12A	hsa_circ_0000423	3.52
GO:0005924	cell-substrate adherens junction	cellular_component	15/204	467/22360	2.481e-05	0.01313	15	B2M	hsa_circ_0000598;hsa_circ_0035110	3.52
GO:0005924	cell-substrate adherens junction	cellular_component	15/204	467/22360	2.481e-05	0.01313	15	MRC2	hsa_circ_0003667	3.52
GO:0005924	cell-substrate adherens junction	cellular_component	15/204	467/22360	2.481e-05	0.01313	15	ITGB4	hsa_circ_0045686	3.52
GO:0005924	cell-substrate adherens junction	cellular_component	15/204	467/22360	2.481e-05	0.01313	15	CLTC	hsa_circ_0044850;hsa_circ_0044851	3.52
GO:0098562	cytoplasmic side of membrane	cellular_component	6/204	187/22360	0.004192	0.03257	6	GNAO1	hsa_circ_0039422	3.52
GO:0098562	cytoplasmic side of membrane	cellular_component	6/204	187/22360	0.004192	0.03257	6	EPB41	hsa_circ_0011175;hsa_circ_0011172	3.52
GO:0098562	cytoplasmic side of membrane	cellular_component	6/204	187/22360	0.004192	0.03257	6	RHOA	hsa_circ_0065641	3.52
GO:0098562	cytoplasmic side of membrane	cellular_component	6/204	187/22360	0.004192	0.03257	6	GNAI2	hsa_circ_0065842	3.52
GO:0098562	cytoplasmic side of membrane	cellular_component	6/204	187/22360	0.004192	0.03257	6	GNB1	hsa_circ_0009349;hsa_circ_0009341	3.52
GO:0098562	cytoplasmic side of membrane	cellular_component	6/204	187/22360	0.004192	0.03257	6	PPP3CA	hsa_circ_0070512	3.52
GO:0031056	regulation of histone modification	biological_process	5/204	156/22360	0.007543	0.04142	5	H2AFY	hsa_circ_0005241	3.51
GO:0031056	regulation of histone modification	biological_process	5/204	156/22360	0.007543	0.04142	5	KDM3A	hsa_circ_0055525	3.51
GO:0031056	regulation of histone modification	biological_process	5/204	156/22360	0.007543	0.04142	5	SNCA	hsa_circ_0070441	3.51
GO:0031056	regulation of histone modification	biological_process	5/204	156/22360	0.007543	0.04142	5	SPI1	hsa_circ_0000301	3.51
GO:0031056	regulation of histone modification	biological_process	5/204	156/22360	0.007543	0.04142	5	RPS6KA4	hsa_circ_0022698;hsa_circ_0022701;hsa_circ_0022700	3.51
GO:0061629	RNA polymerase II-specific DNA-binding transcription factor binding	molecular_function	9/204	282/22360	0.0007759	0.0204	9	KDM3A	hsa_circ_0055525	3.5
GO:0061629	RNA polymerase II-specific DNA-binding transcription factor binding	molecular_function	9/204	282/22360	0.0007759	0.0204	9	CPNE1	hsa_circ_0060119	3.5
GO:0061629	RNA polymerase II-specific DNA-binding transcription factor binding	molecular_function	9/204	282/22360	0.0007759	0.0204	9	SPI1	hsa_circ_0000301	3.5
GO:0061629	RNA polymerase II-specific DNA-binding transcription factor binding	molecular_function	9/204	282/22360	0.0007759	0.0204	9	NCOR2	hsa_circ_0029288	3.5
GO:0061629	RNA polymerase II-specific DNA-binding transcription factor binding	molecular_function	9/204	282/22360	0.0007759	0.0204	9	LDB1	hsa_circ_0019669	3.5
GO:0061629	RNA polymerase II-specific DNA-binding transcription factor binding	molecular_function	9/204	282/22360	0.0007759	0.0204	9	GSK3B	hsa_circ_0008797;hsa_circ_0066894;hsa_circ_0004259;hsa_circ_0066900	3.5
GO:0061629	RNA polymerase II-specific DNA-binding transcription factor binding	molecular_function	9/204	282/22360	0.0007759	0.0204	9	PRPF6	hsa_circ_0061202	3.5
GO:0061629	RNA polymerase II-specific DNA-binding transcription factor binding	molecular_function	9/204	282/22360	0.0007759	0.0204	9	NCOA2	hsa_circ_0084729	3.5
GO:0061629	RNA polymerase II-specific DNA-binding transcription factor binding	molecular_function	9/204	282/22360	0.0007759	0.0204	9	THRAP3	hsa_circ_0011670	3.5
GO:0030055	cell-substrate junction	cellular_component	15/204	471/22360	2.743e-05	0.0129	15	ARHGAP26	hsa_circ_0074365	3.49
GO:0030055	cell-substrate junction	cellular_component	15/204	471/22360	2.743e-05	0.0129	15	RPL9	hsa_circ_0069478	3.49
GO:0030055	cell-substrate junction	cellular_component	15/204	471/22360	2.743e-05	0.0129	15	CORO1C	hsa_circ_0028080	3.49
GO:0030055	cell-substrate junction	cellular_component	15/204	471/22360	2.743e-05	0.0129	15	CD151	hsa_circ_0020717	3.49
GO:0030055	cell-substrate junction	cellular_component	15/204	471/22360	2.743e-05	0.0129	15	PLEC	hsa_circ_0085911	3.49
GO:0030055	cell-substrate junction	cellular_component	15/204	471/22360	2.743e-05	0.0129	15	RHOA	hsa_circ_0065641	3.49
GO:0030055	cell-substrate junction	cellular_component	15/204	471/22360	2.743e-05	0.0129	15	ITGB1	hsa_circ_0018155;hsa_circ_0018146	3.49
GO:0030055	cell-substrate junction	cellular_component	15/204	471/22360	2.743e-05	0.0129	15	MPRIP	hsa_circ_0042232	3.49
GO:0030055	cell-substrate junction	cellular_component	15/204	471/22360	2.743e-05	0.0129	15	PABPC1	hsa_circ_0085164;hsa_circ_0085150;hsa_circ_0085149;hsa_circ_0085138;hsa_circ_0085158;hsa_circ_0085159	3.49
GO:0030055	cell-substrate junction	cellular_component	15/204	471/22360	2.743e-05	0.0129	15	FLII	hsa_circ_0042310	3.49
GO:0030055	cell-substrate junction	cellular_component	15/204	471/22360	2.743e-05	0.0129	15	PPP1R12A	hsa_circ_0000423	3.49
GO:0030055	cell-substrate junction	cellular_component	15/204	471/22360	2.743e-05	0.0129	15	B2M	hsa_circ_0000598;hsa_circ_0035110	3.49
GO:0030055	cell-substrate junction	cellular_component	15/204	471/22360	2.743e-05	0.0129	15	CLTC	hsa_circ_0044850;hsa_circ_0044851	3.49
GO:0030055	cell-substrate junction	cellular_component	15/204	471/22360	2.743e-05	0.0129	15	MRC2	hsa_circ_0003667	3.49
GO:0030055	cell-substrate junction	cellular_component	15/204	471/22360	2.743e-05	0.0129	15	ITGB4	hsa_circ_0045686	3.49
GO:0019216	regulation of lipid metabolic process	biological_process	13/204	411/22360	8.954e-05	0.01723	13	CGA	hsa_circ_0077260;hsa_circ_0077259	3.47
GO:0019216	regulation of lipid metabolic process	biological_process	13/204	411/22360	8.954e-05	0.01723	13	GPLD1	hsa_circ_0075840	3.47
GO:0019216	regulation of lipid metabolic process	biological_process	13/204	411/22360	8.954e-05	0.01723	13	CARM1	hsa_circ_0004552;hsa_circ_0049347;hsa_circ_0049350;hsa_circ_0049349	3.47
GO:0019216	regulation of lipid metabolic process	biological_process	13/204	411/22360	8.954e-05	0.01723	13	PDPR	hsa_circ_0040127;hsa_circ_0040128	3.47
GO:0019216	regulation of lipid metabolic process	biological_process	13/204	411/22360	8.954e-05	0.01723	13	NCOR2	hsa_circ_0029288	3.47
GO:0019216	regulation of lipid metabolic process	biological_process	13/204	411/22360	8.954e-05	0.01723	13	NCOA2	hsa_circ_0084729	3.47
GO:0019216	regulation of lipid metabolic process	biological_process	13/204	411/22360	8.954e-05	0.01723	13	WDTC1	hsa_circ_0011049	3.47
GO:0019216	regulation of lipid metabolic process	biological_process	13/204	411/22360	8.954e-05	0.01723	13	SNCA	hsa_circ_0070441	3.47
GO:0019216	regulation of lipid metabolic process	biological_process	13/204	411/22360	8.954e-05	0.01723	13	GPS2	hsa_circ_0041803	3.47
GO:0019216	regulation of lipid metabolic process	biological_process	13/204	411/22360	8.954e-05	0.01723	13	FASN	hsa_circ_0046331	3.47
GO:0019216	regulation of lipid metabolic process	biological_process	13/204	411/22360	8.954e-05	0.01723	13	H2AFY	hsa_circ_0005241	3.47
GO:0019216	regulation of lipid metabolic process	biological_process	13/204	411/22360	8.954e-05	0.01723	13	ACACA	hsa_circ_0043252	3.47
GO:0019216	regulation of lipid metabolic process	biological_process	13/204	411/22360	8.954e-05	0.01723	13	FADS1	hsa_circ_0022372;hsa_circ_0022367	3.47
GO:0045296	cadherin binding	molecular_function	11/204	348/22360	0.0002731	0.02313	11	ENO1	hsa_circ_0009618;hsa_circ_0009631	3.46
GO:0045296	cadherin binding	molecular_function	11/204	348/22360	0.0002731	0.02313	11	MPRIP	hsa_circ_0042232	3.46
GO:0045296	cadherin binding	molecular_function	11/204	348/22360	0.0002731	0.02313	11	NOTCH3	hsa_circ_0049835	3.46
GO:0045296	cadherin binding	molecular_function	11/204	348/22360	0.0002731	0.02313	11	ITGB1	hsa_circ_0018155;hsa_circ_0018146	3.46
GO:0045296	cadherin binding	molecular_function	11/204	348/22360	0.0002731	0.02313	11	SND1	hsa_circ_0082148	3.46
GO:0045296	cadherin binding	molecular_function	11/204	348/22360	0.0002731	0.02313	11	PLEC	hsa_circ_0085911	3.46
GO:0045296	cadherin binding	molecular_function	11/204	348/22360	0.0002731	0.02313	11	PRDX6	hsa_circ_0015269	3.46
GO:0045296	cadherin binding	molecular_function	11/204	348/22360	0.0002731	0.02313	11	FASN	hsa_circ_0046331	3.46
GO:0045296	cadherin binding	molecular_function	11/204	348/22360	0.0002731	0.02313	11	RPL24	hsa_circ_0066699	3.46
GO:0045296	cadherin binding	molecular_function	11/204	348/22360	0.0002731	0.02313	11	TAGLN2	hsa_circ_0014854	3.46
GO:0045296	cadherin binding	molecular_function	11/204	348/22360	0.0002731	0.02313	11	CKAP5	hsa_circ_0021911	3.46
GO:0031109	microtubule polymerization or depolymerization	biological_process	4/204	128/22360	0.01496	0.05953	4	KIF2A	hsa_circ_0001490	3.43
GO:0031109	microtubule polymerization or depolymerization	biological_process	4/204	128/22360	0.01496	0.05953	4	TBCD	hsa_circ_0046593	3.43
GO:0031109	microtubule polymerization or depolymerization	biological_process	4/204	128/22360	0.01496	0.05953	4	CKAP5	hsa_circ_0021911	3.43
GO:0031109	microtubule polymerization or depolymerization	biological_process	4/204	128/22360	0.01496	0.05953	4	SNCA	hsa_circ_0070441	3.43
GO:0010923	negative regulation of phosphatase activity	biological_process	4/204	128/22360	0.01496	0.05953	4	GNAI2	hsa_circ_0065842	3.43
GO:0010923	negative regulation of phosphatase activity	biological_process	4/204	128/22360	0.01496	0.05953	4	GSK3B	hsa_circ_0008797;hsa_circ_0066894;hsa_circ_0004259;hsa_circ_0066900	3.43
GO:0010923	negative regulation of phosphatase activity	biological_process	4/204	128/22360	0.01496	0.05953	4	ELL	hsa_circ_0050114	3.43
GO:0010923	negative regulation of phosphatase activity	biological_process	4/204	128/22360	0.01496	0.05953	4	NCKAP1L	hsa_circ_0026780	3.43
GO:0001158	enhancer sequence-specific DNA binding	molecular_function	4/204	128/22360	0.01496	0.05953	4	SPI1	hsa_circ_0000301	3.43
GO:0001158	enhancer sequence-specific DNA binding	molecular_function	4/204	128/22360	0.01496	0.05953	4	SMARCC1	hsa_circ_0065279	3.43
GO:0001158	enhancer sequence-specific DNA binding	molecular_function	4/204	128/22360	0.01496	0.05953	4	LDB1	hsa_circ_0019669	3.43
GO:0001158	enhancer sequence-specific DNA binding	molecular_function	4/204	128/22360	0.01496	0.05953	4	THRAP3	hsa_circ_0011670	3.43
GO:0002020	protease binding	molecular_function	5/204	161/22360	0.008741	0.04486	5	ITGB1	hsa_circ_0018155;hsa_circ_0018146	3.4
GO:0002020	protease binding	molecular_function	5/204	161/22360	0.008741	0.04486	5	RYR1	hsa_circ_0050839	3.4
GO:0002020	protease binding	molecular_function	5/204	161/22360	0.008741	0.04486	5	VWF	hsa_circ_0025094	3.4
GO:0002020	protease binding	molecular_function	5/204	161/22360	0.008741	0.04486	5	GSK3B	hsa_circ_0008797;hsa_circ_0066894;hsa_circ_0004259;hsa_circ_0066900	3.4
GO:0002020	protease binding	molecular_function	5/204	161/22360	0.008741	0.04486	5	CLTC	hsa_circ_0044850;hsa_circ_0044851	3.4
GO:0043524	negative regulation of neuron apoptotic process	biological_process	5/204	161/22360	0.008741	0.04486	5	GRN	hsa_circ_0044067;hsa_circ_0044068;hsa_circ_0044063	3.4
GO:0043524	negative regulation of neuron apoptotic process	biological_process	5/204	161/22360	0.008741	0.04486	5	RHOA	hsa_circ_0065641	3.4
GO:0043524	negative regulation of neuron apoptotic process	biological_process	5/204	161/22360	0.008741	0.04486	5	SNCA	hsa_circ_0070441	3.4
GO:0043524	negative regulation of neuron apoptotic process	biological_process	5/204	161/22360	0.008741	0.04486	5	CNTFR	hsa_circ_0086757	3.4
GO:0043524	negative regulation of neuron apoptotic process	biological_process	5/204	161/22360	0.008741	0.04486	5	AXL	hsa_circ_0051202;hsa_circ_0051203	3.4
GO:0030203	glycosaminoglycan metabolic process	biological_process	5/204	162/22360	0.008997	0.04601	5	CLTC	hsa_circ_0044850;hsa_circ_0044851	3.38
GO:0030203	glycosaminoglycan metabolic process	biological_process	5/204	162/22360	0.008997	0.04601	5	GUSB	hsa_circ_0080329	3.38
GO:0030203	glycosaminoglycan metabolic process	biological_process	5/204	162/22360	0.008997	0.04601	5	GLB1	hsa_circ_0064710	3.38
GO:0030203	glycosaminoglycan metabolic process	biological_process	5/204	162/22360	0.008997	0.04601	5	AGRN	hsa_circ_0009233	3.38
GO:0030203	glycosaminoglycan metabolic process	biological_process	5/204	162/22360	0.008997	0.04601	5	GALNS	hsa_circ_0040901	3.38
GO:0035257	nuclear hormone receptor binding	molecular_function	5/204	162/22360	0.008997	0.04601	5	NCOR2	hsa_circ_0029288	3.38
GO:0035257	nuclear hormone receptor binding	molecular_function	5/204	162/22360	0.008997	0.04601	5	KDM3A	hsa_circ_0055525	3.38
GO:0035257	nuclear hormone receptor binding	molecular_function	5/204	162/22360	0.008997	0.04601	5	THRAP3	hsa_circ_0011670	3.38
GO:0035257	nuclear hormone receptor binding	molecular_function	5/204	162/22360	0.008997	0.04601	5	PRPF6	hsa_circ_0061202	3.38
GO:0035257	nuclear hormone receptor binding	molecular_function	5/204	162/22360	0.008997	0.04601	5	NCOA2	hsa_circ_0084729	3.38
GO:0051427	hormone receptor binding	molecular_function	6/204	195/22360	0.005253	0.03599	6	NCOA2	hsa_circ_0084729	3.37
GO:0051427	hormone receptor binding	molecular_function	6/204	195/22360	0.005253	0.03599	6	GNAO1	hsa_circ_0039422	3.37
GO:0051427	hormone receptor binding	molecular_function	6/204	195/22360	0.005253	0.03599	6	PRPF6	hsa_circ_0061202	3.37
GO:0051427	hormone receptor binding	molecular_function	6/204	195/22360	0.005253	0.03599	6	THRAP3	hsa_circ_0011670	3.37
GO:0051427	hormone receptor binding	molecular_function	6/204	195/22360	0.005253	0.03599	6	KDM3A	hsa_circ_0055525	3.37
GO:0051427	hormone receptor binding	molecular_function	6/204	195/22360	0.005253	0.03599	6	NCOR2	hsa_circ_0029288	3.37
GO:0051170	import into nucleus	biological_process	5/204	163/22360	0.009258	0.04683	5	TNPO2	hsa_circ_0049584	3.36
GO:0051170	import into nucleus	biological_process	5/204	163/22360	0.009258	0.04683	5	PPP3CA	hsa_circ_0070512	3.36
GO:0051170	import into nucleus	biological_process	5/204	163/22360	0.009258	0.04683	5	NUP88	hsa_circ_0041692	3.36
GO:0051170	import into nucleus	biological_process	5/204	163/22360	0.009258	0.04683	5	IPO13	hsa_circ_0012117	3.36
GO:0051170	import into nucleus	biological_process	5/204	163/22360	0.009258	0.04683	5	NUP188	hsa_circ_0088953;hsa_circ_0088964;hsa_circ_0088963;hsa_circ_0088957;hsa_circ_0088956;hsa_circ_0088961;hsa_circ_0088962;hsa_circ_0088960;hsa_circ_0088955	3.36
GO:0030183	B cell differentiation	biological_process	4/204	131/22360	0.01639	0.06185	4	NOTCH2	hsa_circ_0013777	3.35
GO:0030183	B cell differentiation	biological_process	4/204	131/22360	0.01639	0.06185	4	GPS2	hsa_circ_0041803	3.35
GO:0030183	B cell differentiation	biological_process	4/204	131/22360	0.01639	0.06185	4	NCKAP1L	hsa_circ_0026780	3.35
GO:0030183	B cell differentiation	biological_process	4/204	131/22360	0.01639	0.06185	4	ITGB1	hsa_circ_0018155;hsa_circ_0018146	3.35
GO:0030016	myofibril	cellular_component	7/204	230/22360	0.00324	0.03048	7	CORO1C	hsa_circ_0028080	3.34
GO:0030016	myofibril	cellular_component	7/204	230/22360	0.00324	0.03048	7	PPP1R12A	hsa_circ_0000423	3.34
GO:0030016	myofibril	cellular_component	7/204	230/22360	0.00324	0.03048	7	ENO1	hsa_circ_0009618;hsa_circ_0009631	3.34
GO:0030016	myofibril	cellular_component	7/204	230/22360	0.00324	0.03048	7	PPP3CA	hsa_circ_0070512	3.34
GO:0030016	myofibril	cellular_component	7/204	230/22360	0.00324	0.03048	7	RYR1	hsa_circ_0050839	3.34
GO:0030016	myofibril	cellular_component	7/204	230/22360	0.00324	0.03048	7	KRT19	hsa_circ_0043597	3.34
GO:0030016	myofibril	cellular_component	7/204	230/22360	0.00324	0.03048	7	PLEC	hsa_circ_0085911	3.34
GO:0043087	regulation of GTPase activity	biological_process	16/204	527/22360	2.848e-05	0.01206	16	CORO1C	hsa_circ_0028080	3.33
GO:0043087	regulation of GTPase activity	biological_process	16/204	527/22360	2.848e-05	0.01206	16	AGRN	hsa_circ_0009233	3.33
GO:0043087	regulation of GTPase activity	biological_process	16/204	527/22360	2.848e-05	0.01206	16	ARHGAP26	hsa_circ_0074365	3.33
GO:0043087	regulation of GTPase activity	biological_process	16/204	527/22360	2.848e-05	0.01206	16	ARHGAP29	hsa_circ_0013224	3.33
GO:0043087	regulation of GTPase activity	biological_process	16/204	527/22360	2.848e-05	0.01206	16	NCKAP1L	hsa_circ_0026780	3.33
GO:0043087	regulation of GTPase activity	biological_process	16/204	527/22360	2.848e-05	0.01206	16	ITGB1	hsa_circ_0018155;hsa_circ_0018146	3.33
GO:0043087	regulation of GTPase activity	biological_process	16/204	527/22360	2.848e-05	0.01206	16	GPS2	hsa_circ_0041803	3.33
GO:0043087	regulation of GTPase activity	biological_process	16/204	527/22360	2.848e-05	0.01206	16	TRAPPC6A	hsa_circ_0051442;hsa_circ_0051441	3.33
GO:0043087	regulation of GTPase activity	biological_process	16/204	527/22360	2.848e-05	0.01206	16	SEC23B	hsa_circ_0059535	3.33
GO:0043087	regulation of GTPase activity	biological_process	16/204	527/22360	2.848e-05	0.01206	16	GNAO1	hsa_circ_0039422	3.33
GO:0043087	regulation of GTPase activity	biological_process	16/204	527/22360	2.848e-05	0.01206	16	DOCK8	hsa_circ_0086187	3.33
GO:0043087	regulation of GTPase activity	biological_process	16/204	527/22360	2.848e-05	0.01206	16	TBCD	hsa_circ_0046593	3.33
GO:0043087	regulation of GTPase activity	biological_process	16/204	527/22360	2.848e-05	0.01206	16	GSK3B	hsa_circ_0008797;hsa_circ_0066894;hsa_circ_0004259;hsa_circ_0066900	3.33
GO:0043087	regulation of GTPase activity	biological_process	16/204	527/22360	2.848e-05	0.01206	16	ABR	hsa_circ_0041183	3.33
GO:0043087	regulation of GTPase activity	biological_process	16/204	527/22360	2.848e-05	0.01206	16	TBC1D13	hsa_circ_0088916	3.33
GO:0043087	regulation of GTPase activity	biological_process	16/204	527/22360	2.848e-05	0.01206	16	PLXND1	hsa_circ_0067314	3.33
GO:2001056	positive regulation of cysteine-type endopeptidase activity	biological_process	5/204	165/22360	0.009796	0.04926	5	NLRP1	hsa_circ_0041727	3.32
GO:2001056	positive regulation of cysteine-type endopeptidase activity	biological_process	5/204	165/22360	0.009796	0.04926	5	PPM1F	hsa_circ_0062444	3.32
GO:2001056	positive regulation of cysteine-type endopeptidase activity	biological_process	5/204	165/22360	0.009796	0.04926	5	SNCA	hsa_circ_0070441	3.32
GO:2001056	positive regulation of cysteine-type endopeptidase activity	biological_process	5/204	165/22360	0.009796	0.04926	5	RHOA	hsa_circ_0065641	3.32
GO:2001056	positive regulation of cysteine-type endopeptidase activity	biological_process	5/204	165/22360	0.009796	0.04926	5	MTCH1	hsa_circ_0076206	3.32
GO:0019783	ubiquitin-like protein-specific protease activity	molecular_function	4/204	134/22360	0.01791	0.06634	4	USP53	hsa_circ_0070779	3.27
GO:0019783	ubiquitin-like protein-specific protease activity	molecular_function	4/204	134/22360	0.01791	0.06634	4	USP45	hsa_circ_0077423	3.27
GO:0019783	ubiquitin-like protein-specific protease activity	molecular_function	4/204	134/22360	0.01791	0.06634	4	USP11	hsa_circ_0090437	3.27
GO:0019783	ubiquitin-like protein-specific protease activity	molecular_function	4/204	134/22360	0.01791	0.06634	4	USPL1	hsa_circ_0029899	3.27
GO:0030018	Z disc	cellular_component	4/204	134/22360	0.01791	0.06634	4	PPP1R12A	hsa_circ_0000423	3.27
GO:0030018	Z disc	cellular_component	4/204	134/22360	0.01791	0.06634	4	PPP3CA	hsa_circ_0070512	3.27
GO:0030018	Z disc	cellular_component	4/204	134/22360	0.01791	0.06634	4	RYR1	hsa_circ_0050839	3.27
GO:0030018	Z disc	cellular_component	4/204	134/22360	0.01791	0.06634	4	KRT19	hsa_circ_0043597	3.27
GO:0010921	regulation of phosphatase activity	biological_process	6/204	202/22360	0.006339	0.03807	6	PPP1R12A	hsa_circ_0000423	3.26
GO:0010921	regulation of phosphatase activity	biological_process	6/204	202/22360	0.006339	0.03807	6	GSK3B	hsa_circ_0008797;hsa_circ_0066894;hsa_circ_0004259;hsa_circ_0066900	3.26
GO:0010921	regulation of phosphatase activity	biological_process	6/204	202/22360	0.006339	0.03807	6	GPLD1	hsa_circ_0075840	3.26
GO:0010921	regulation of phosphatase activity	biological_process	6/204	202/22360	0.006339	0.03807	6	NCKAP1L	hsa_circ_0026780	3.26
GO:0010921	regulation of phosphatase activity	biological_process	6/204	202/22360	0.006339	0.03807	6	GNAI2	hsa_circ_0065842	3.26
GO:0010921	regulation of phosphatase activity	biological_process	6/204	202/22360	0.006339	0.03807	6	ELL	hsa_circ_0050114	3.26
GO:0071248	cellular response to metal ion	biological_process	6/204	202/22360	0.006339	0.03807	6	SNCA	hsa_circ_0070441	3.26
GO:0071248	cellular response to metal ion	biological_process	6/204	202/22360	0.006339	0.03807	6	CPNE1	hsa_circ_0060119	3.26
GO:0071248	cellular response to metal ion	biological_process	6/204	202/22360	0.006339	0.03807	6	RYR1	hsa_circ_0050839	3.26
GO:0071248	cellular response to metal ion	biological_process	6/204	202/22360	0.006339	0.03807	6	GPLD1	hsa_circ_0075840	3.26
GO:0071248	cellular response to metal ion	biological_process	6/204	202/22360	0.006339	0.03807	6	B2M	hsa_circ_0000598;hsa_circ_0035110	3.26
GO:0071248	cellular response to metal ion	biological_process	6/204	202/22360	0.006339	0.03807	6	CYBB	hsa_circ_0090185	3.26
GO:2000134	negative regulation of G1/S transition of mitotic cell cycle	biological_process	4/204	135/22360	0.01844	0.06633	4	CNOT6L	hsa_circ_0070083	3.25
GO:2000134	negative regulation of G1/S transition of mitotic cell cycle	biological_process	4/204	135/22360	0.01844	0.06633	4	CARM1	hsa_circ_0004552;hsa_circ_0049347;hsa_circ_0049350;hsa_circ_0049349	3.25
GO:2000134	negative regulation of G1/S transition of mitotic cell cycle	biological_process	4/204	135/22360	0.01844	0.06633	4	CNOT3	hsa_circ_0052142	3.25
GO:2000134	negative regulation of G1/S transition of mitotic cell cycle	biological_process	4/204	135/22360	0.01844	0.06633	4	CTDSPL	hsa_circ_0064849	3.25
GO:0030027	lamellipodium	cellular_component	6/204	204/22360	0.006679	0.03944	6	ACTG2	hsa_circ_0055259	3.22
GO:0030027	lamellipodium	cellular_component	6/204	204/22360	0.006679	0.03944	6	RHOA	hsa_circ_0065641	3.22
GO:0030027	lamellipodium	cellular_component	6/204	204/22360	0.006679	0.03944	6	ITGB1	hsa_circ_0018155;hsa_circ_0018146	3.22
GO:0030027	lamellipodium	cellular_component	6/204	204/22360	0.006679	0.03944	6	PLXND1	hsa_circ_0067314	3.22
GO:0030027	lamellipodium	cellular_component	6/204	204/22360	0.006679	0.03944	6	DOCK8	hsa_circ_0086187	3.22
GO:0030027	lamellipodium	cellular_component	6/204	204/22360	0.006679	0.03944	6	CORO1C	hsa_circ_0028080	3.22
GO:0070507	regulation of microtubule cytoskeleton organization	biological_process	6/204	205/22360	0.006854	0.04031	6	CCNF	hsa_circ_0037525	3.21
GO:0070507	regulation of microtubule cytoskeleton organization	biological_process	6/204	205/22360	0.006854	0.04031	6	TBCD	hsa_circ_0046593	3.21
GO:0070507	regulation of microtubule cytoskeleton organization	biological_process	6/204	205/22360	0.006854	0.04031	6	GSK3B	hsa_circ_0008797;hsa_circ_0066894;hsa_circ_0004259;hsa_circ_0066900	3.21
GO:0070507	regulation of microtubule cytoskeleton organization	biological_process	6/204	205/22360	0.006854	0.04031	6	CLTC	hsa_circ_0044850;hsa_circ_0044851	3.21
GO:0070507	regulation of microtubule cytoskeleton organization	biological_process	6/204	205/22360	0.006854	0.04031	6	RHOA	hsa_circ_0065641	3.21
GO:0070507	regulation of microtubule cytoskeleton organization	biological_process	6/204	205/22360	0.006854	0.04031	6	SNCA	hsa_circ_0070441	3.21
GO:0001649	osteoblast differentiation	biological_process	7/204	240/22360	0.004184	0.03262	7	FBN2	hsa_circ_0073801	3.2
GO:0001649	osteoblast differentiation	biological_process	7/204	240/22360	0.004184	0.03262	7	CCDC47	hsa_circ_0045221	3.2
GO:0001649	osteoblast differentiation	biological_process	7/204	240/22360	0.004184	0.03262	7	FASN	hsa_circ_0046331	3.2
GO:0001649	osteoblast differentiation	biological_process	7/204	240/22360	0.004184	0.03262	7	ACVR1	hsa_circ_0056766;hsa_circ_0056764;hsa_circ_0056763	3.2
GO:0001649	osteoblast differentiation	biological_process	7/204	240/22360	0.004184	0.03262	7	CLTC	hsa_circ_0044850;hsa_circ_0044851	3.2
GO:0001649	osteoblast differentiation	biological_process	7/204	240/22360	0.004184	0.03262	7	SND1	hsa_circ_0082148	3.2
GO:0001649	osteoblast differentiation	biological_process	7/204	240/22360	0.004184	0.03262	7	MRC2	hsa_circ_0003667	3.2
GO:0035567	non-canonical Wnt signaling pathway	biological_process	5/204	172/22360	0.01186	0.05388	5	GNAO1	hsa_circ_0039422	3.19
GO:0035567	non-canonical Wnt signaling pathway	biological_process	5/204	172/22360	0.01186	0.05388	5	GNB1	hsa_circ_0009349;hsa_circ_0009341	3.19
GO:0035567	non-canonical Wnt signaling pathway	biological_process	5/204	172/22360	0.01186	0.05388	5	PPP3CA	hsa_circ_0070512	3.19
GO:0035567	non-canonical Wnt signaling pathway	biological_process	5/204	172/22360	0.01186	0.05388	5	CLTC	hsa_circ_0044850;hsa_circ_0044851	3.19
GO:0035567	non-canonical Wnt signaling pathway	biological_process	5/204	172/22360	0.01186	0.05388	5	RHOA	hsa_circ_0065641	3.19
GO:0043292	contractile fiber	cellular_component	7/204	241/22360	0.00429	0.03321	7	PPP1R12A	hsa_circ_0000423	3.18
GO:0043292	contractile fiber	cellular_component	7/204	241/22360	0.00429	0.03321	7	CORO1C	hsa_circ_0028080	3.18
GO:0043292	contractile fiber	cellular_component	7/204	241/22360	0.00429	0.03321	7	ENO1	hsa_circ_0009618;hsa_circ_0009631	3.18
GO:0043292	contractile fiber	cellular_component	7/204	241/22360	0.00429	0.03321	7	PPP3CA	hsa_circ_0070512	3.18
GO:0043292	contractile fiber	cellular_component	7/204	241/22360	0.00429	0.03321	7	KRT19	hsa_circ_0043597	3.18
GO:0043292	contractile fiber	cellular_component	7/204	241/22360	0.00429	0.03321	7	RYR1	hsa_circ_0050839	3.18
GO:0043292	contractile fiber	cellular_component	7/204	241/22360	0.00429	0.03321	7	PLEC	hsa_circ_0085911	3.18
GO:1903409	reactive oxygen species biosynthetic process	biological_process	4/204	138/22360	0.02009	0.07094	4	SNCA	hsa_circ_0070441	3.18
GO:1903409	reactive oxygen species biosynthetic process	biological_process	4/204	138/22360	0.02009	0.07094	4	RHOA	hsa_circ_0065641	3.18
GO:1903409	reactive oxygen species biosynthetic process	biological_process	4/204	138/22360	0.02009	0.07094	4	CYBB	hsa_circ_0090185	3.18
GO:1903409	reactive oxygen species biosynthetic process	biological_process	4/204	138/22360	0.02009	0.07094	4	GBF1	hsa_circ_0019716	3.18
GO:0016746	transferase activity, transferring acyl groups	molecular_function	9/204	312/22360	0.001645	0.02085	9	ZDHHC4	hsa_circ_0079385;hsa_circ_0079386	3.16
GO:0016746	transferase activity, transferring acyl groups	molecular_function	9/204	312/22360	0.001645	0.02085	9	ALAS2	hsa_circ_0090851	3.16
GO:0016746	transferase activity, transferring acyl groups	molecular_function	9/204	312/22360	0.001645	0.02085	9	ESCO1	hsa_circ_0047078	3.16
GO:0016746	transferase activity, transferring acyl groups	molecular_function	9/204	312/22360	0.001645	0.02085	9	FASN	hsa_circ_0046331	3.16
GO:0016746	transferase activity, transferring acyl groups	molecular_function	9/204	312/22360	0.001645	0.02085	9	MBOAT2	hsa_circ_0008847;hsa_circ_0052508;hsa_circ_0000972;hsa_circ_0052505;hsa_circ_0052502;hsa_circ_0005079	3.16
GO:0016746	transferase activity, transferring acyl groups	molecular_function	9/204	312/22360	0.001645	0.02085	9	ZDHHC2	hsa_circ_0083411	3.16
GO:0016746	transferase activity, transferring acyl groups	molecular_function	9/204	312/22360	0.001645	0.02085	9	ELOVL1	hsa_circ_0012030	3.16
GO:0016746	transferase activity, transferring acyl groups	molecular_function	9/204	312/22360	0.001645	0.02085	9	SAT1	hsa_circ_0090100	3.16
GO:0016746	transferase activity, transferring acyl groups	molecular_function	9/204	312/22360	0.001645	0.02085	9	ACAA1	hsa_circ_0064856	3.16
GO:0030017	sarcomere	cellular_component	6/204	208/22360	0.0074	0.04074	6	KRT19	hsa_circ_0043597	3.16
GO:0030017	sarcomere	cellular_component	6/204	208/22360	0.0074	0.04074	6	RYR1	hsa_circ_0050839	3.16
GO:0030017	sarcomere	cellular_component	6/204	208/22360	0.0074	0.04074	6	PPP3CA	hsa_circ_0070512	3.16
GO:0030017	sarcomere	cellular_component	6/204	208/22360	0.0074	0.04074	6	ENO1	hsa_circ_0009618;hsa_circ_0009631	3.16
GO:0030017	sarcomere	cellular_component	6/204	208/22360	0.0074	0.04074	6	PPP1R12A	hsa_circ_0000423	3.16
GO:0030017	sarcomere	cellular_component	6/204	208/22360	0.0074	0.04074	6	CORO1C	hsa_circ_0028080	3.16
GO:0001503	ossification	biological_process	12/204	418/22360	0.0003908	0.0247	12	TUFT1	hsa_circ_0014179	3.15
GO:0001503	ossification	biological_process	12/204	418/22360	0.0003908	0.0247	12	THBS3	hsa_circ_0014498	3.15
GO:0001503	ossification	biological_process	12/204	418/22360	0.0003908	0.0247	12	SND1	hsa_circ_0082148	3.15
GO:0001503	ossification	biological_process	12/204	418/22360	0.0003908	0.0247	12	RHOA	hsa_circ_0065641	3.15
GO:0001503	ossification	biological_process	12/204	418/22360	0.0003908	0.0247	12	FASN	hsa_circ_0046331	3.15
GO:0001503	ossification	biological_process	12/204	418/22360	0.0003908	0.0247	12	RYR1	hsa_circ_0050839	3.15
GO:0001503	ossification	biological_process	12/204	418/22360	0.0003908	0.0247	12	FBN2	hsa_circ_0073801	3.15
GO:0001503	ossification	biological_process	12/204	418/22360	0.0003908	0.0247	12	GPLD1	hsa_circ_0075840	3.15
GO:0001503	ossification	biological_process	12/204	418/22360	0.0003908	0.0247	12	CCDC47	hsa_circ_0045221	3.15
GO:0001503	ossification	biological_process	12/204	418/22360	0.0003908	0.0247	12	ACVR1	hsa_circ_0056766;hsa_circ_0056764;hsa_circ_0056763	3.15
GO:0001503	ossification	biological_process	12/204	418/22360	0.0003908	0.0247	12	CLTC	hsa_circ_0044850;hsa_circ_0044851	3.15
GO:0001503	ossification	biological_process	12/204	418/22360	0.0003908	0.0247	12	MRC2	hsa_circ_0003667	3.15
GO:0001704	formation of primary germ layer	biological_process	4/204	139/22360	0.02066	0.07026	4	ACVR1	hsa_circ_0056766;hsa_circ_0056764;hsa_circ_0056763	3.15
GO:0001704	formation of primary germ layer	biological_process	4/204	139/22360	0.02066	0.07026	4	LAMB1	hsa_circ_0081920;hsa_circ_0081909;hsa_circ_0081928;hsa_circ_0081910;hsa_circ_0081914;hsa_circ_0081930	3.15
GO:0001704	formation of primary germ layer	biological_process	4/204	139/22360	0.02066	0.07026	4	ITGB1	hsa_circ_0018155;hsa_circ_0018146	3.15
GO:0001704	formation of primary germ layer	biological_process	4/204	139/22360	0.02066	0.07026	4	ITGB4	hsa_circ_0045686	3.15
GO:0043547	positive regulation of GTPase activity	biological_process	13/204	453/22360	0.0002411	0.02127	13	ARHGAP26	hsa_circ_0074365	3.15
GO:0043547	positive regulation of GTPase activity	biological_process	13/204	453/22360	0.0002411	0.02127	13	ARHGAP29	hsa_circ_0013224	3.15
GO:0043547	positive regulation of GTPase activity	biological_process	13/204	453/22360	0.0002411	0.02127	13	AGRN	hsa_circ_0009233	3.15
GO:0043547	positive regulation of GTPase activity	biological_process	13/204	453/22360	0.0002411	0.02127	13	CORO1C	hsa_circ_0028080	3.15
GO:0043547	positive regulation of GTPase activity	biological_process	13/204	453/22360	0.0002411	0.02127	13	ITGB1	hsa_circ_0018155;hsa_circ_0018146	3.15
GO:0043547	positive regulation of GTPase activity	biological_process	13/204	453/22360	0.0002411	0.02127	13	NCKAP1L	hsa_circ_0026780	3.15
GO:0043547	positive regulation of GTPase activity	biological_process	13/204	453/22360	0.0002411	0.02127	13	TBC1D13	hsa_circ_0088916	3.15
GO:0043547	positive regulation of GTPase activity	biological_process	13/204	453/22360	0.0002411	0.02127	13	GSK3B	hsa_circ_0008797;hsa_circ_0066894;hsa_circ_0004259;hsa_circ_0066900	3.15
GO:0043547	positive regulation of GTPase activity	biological_process	13/204	453/22360	0.0002411	0.02127	13	ABR	hsa_circ_0041183	3.15
GO:0043547	positive regulation of GTPase activity	biological_process	13/204	453/22360	0.0002411	0.02127	13	DOCK8	hsa_circ_0086187	3.15
GO:0043547	positive regulation of GTPase activity	biological_process	13/204	453/22360	0.0002411	0.02127	13	TBCD	hsa_circ_0046593	3.15
GO:0043547	positive regulation of GTPase activity	biological_process	13/204	453/22360	0.0002411	0.02127	13	SEC23B	hsa_circ_0059535	3.15
GO:0043547	positive regulation of GTPase activity	biological_process	13/204	453/22360	0.0002411	0.02127	13	GNAO1	hsa_circ_0039422	3.15
GO:0005178	integrin binding	molecular_function	4/204	139/22360	0.02066	0.07026	4	CD151	hsa_circ_0020717	3.15
GO:0005178	integrin binding	molecular_function	4/204	139/22360	0.02066	0.07026	4	ITGB1	hsa_circ_0018155;hsa_circ_0018146	3.15
GO:0005178	integrin binding	molecular_function	4/204	139/22360	0.02066	0.07026	4	ITGB4	hsa_circ_0045686	3.15
GO:0005178	integrin binding	molecular_function	4/204	139/22360	0.02066	0.07026	4	VWF	hsa_circ_0025094	3.15
GO:0051100	negative regulation of binding	biological_process	5/204	175/22360	0.01284	0.05464	5	GSK3B	hsa_circ_0008797;hsa_circ_0066894;hsa_circ_0004259;hsa_circ_0066900	3.13
GO:0051100	negative regulation of binding	biological_process	5/204	175/22360	0.01284	0.05464	5	B2M	hsa_circ_0000598;hsa_circ_0035110	3.13
GO:0051100	negative regulation of binding	biological_process	5/204	175/22360	0.01284	0.05464	5	CPNE1	hsa_circ_0060119	3.13
GO:0051100	negative regulation of binding	biological_process	5/204	175/22360	0.01284	0.05464	5	CARM1	hsa_circ_0004552;hsa_circ_0049347;hsa_circ_0049350;hsa_circ_0049349	3.13
GO:0051100	negative regulation of binding	biological_process	5/204	175/22360	0.01284	0.05464	5	PPP3CA	hsa_circ_0070512	3.13
GO:1902807	negative regulation of cell cycle G1/S phase transition	biological_process	4/204	141/22360	0.02183	0.07371	4	CARM1	hsa_circ_0004552;hsa_circ_0049347;hsa_circ_0049350;hsa_circ_0049349	3.11
GO:1902807	negative regulation of cell cycle G1/S phase transition	biological_process	4/204	141/22360	0.02183	0.07371	4	CNOT3	hsa_circ_0052142	3.11
GO:1902807	negative regulation of cell cycle G1/S phase transition	biological_process	4/204	141/22360	0.02183	0.07371	4	CTDSPL	hsa_circ_0064849	3.11
GO:1902807	negative regulation of cell cycle G1/S phase transition	biological_process	4/204	141/22360	0.02183	0.07371	4	CNOT6L	hsa_circ_0070083	3.11
GO:0035305	negative regulation of dephosphorylation	biological_process	4/204	141/22360	0.02183	0.07371	4	GNAI2	hsa_circ_0065842	3.11
GO:0035305	negative regulation of dephosphorylation	biological_process	4/204	141/22360	0.02183	0.07371	4	GSK3B	hsa_circ_0008797;hsa_circ_0066894;hsa_circ_0004259;hsa_circ_0066900	3.11
GO:0035305	negative regulation of dephosphorylation	biological_process	4/204	141/22360	0.02183	0.07371	4	ELL	hsa_circ_0050114	3.11
GO:0035305	negative regulation of dephosphorylation	biological_process	4/204	141/22360	0.02183	0.07371	4	NCKAP1L	hsa_circ_0026780	3.11
GO:0043666	regulation of phosphoprotein phosphatase activity	biological_process	4/204	141/22360	0.02183	0.07371	4	PPP1R12A	hsa_circ_0000423	3.11
GO:0043666	regulation of phosphoprotein phosphatase activity	biological_process	4/204	141/22360	0.02183	0.07371	4	NCKAP1L	hsa_circ_0026780	3.11
GO:0043666	regulation of phosphoprotein phosphatase activity	biological_process	4/204	141/22360	0.02183	0.07371	4	GSK3B	hsa_circ_0008797;hsa_circ_0066894;hsa_circ_0004259;hsa_circ_0066900	3.11
GO:0043666	regulation of phosphoprotein phosphatase activity	biological_process	4/204	141/22360	0.02183	0.07371	4	GNAI2	hsa_circ_0065842	3.11
GO:0030518	intracellular steroid hormone receptor signaling pathway	biological_process	4/204	141/22360	0.02183	0.07371	4	CARM1	hsa_circ_0004552;hsa_circ_0049347;hsa_circ_0049350;hsa_circ_0049349	3.11
GO:0030518	intracellular steroid hormone receptor signaling pathway	biological_process	4/204	141/22360	0.02183	0.07371	4	KDM3A	hsa_circ_0055525	3.11
GO:0030518	intracellular steroid hormone receptor signaling pathway	biological_process	4/204	141/22360	0.02183	0.07371	4	RHOA	hsa_circ_0065641	3.11
GO:0030518	intracellular steroid hormone receptor signaling pathway	biological_process	4/204	141/22360	0.02183	0.07371	4	NCOR2	hsa_circ_0029288	3.11
GO:0035326	enhancer binding	molecular_function	4/204	142/22360	0.02244	0.07511	4	SMARCC1	hsa_circ_0065279	3.09
GO:0035326	enhancer binding	molecular_function	4/204	142/22360	0.02244	0.07511	4	SPI1	hsa_circ_0000301	3.09
GO:0035326	enhancer binding	molecular_function	4/204	142/22360	0.02244	0.07511	4	THRAP3	hsa_circ_0011670	3.09
GO:0035326	enhancer binding	molecular_function	4/204	142/22360	0.02244	0.07511	4	LDB1	hsa_circ_0019669	3.09
GO:0050839	cell adhesion molecule binding	molecular_function	15/204	532/22360	0.0001118	0.01821	15	CD151	hsa_circ_0020717	3.09
GO:0050839	cell adhesion molecule binding	molecular_function	15/204	532/22360	0.0001118	0.01821	15	ENO1	hsa_circ_0009618;hsa_circ_0009631	3.09
GO:0050839	cell adhesion molecule binding	molecular_function	15/204	532/22360	0.0001118	0.01821	15	MPRIP	hsa_circ_0042232	3.09
GO:0050839	cell adhesion molecule binding	molecular_function	15/204	532/22360	0.0001118	0.01821	15	NOTCH3	hsa_circ_0049835	3.09
GO:0050839	cell adhesion molecule binding	molecular_function	15/204	532/22360	0.0001118	0.01821	15	ITGB1	hsa_circ_0018155;hsa_circ_0018146	3.09
GO:0050839	cell adhesion molecule binding	molecular_function	15/204	532/22360	0.0001118	0.01821	15	VWF	hsa_circ_0025094	3.09
GO:0050839	cell adhesion molecule binding	molecular_function	15/204	532/22360	0.0001118	0.01821	15	SND1	hsa_circ_0082148	3.09
GO:0050839	cell adhesion molecule binding	molecular_function	15/204	532/22360	0.0001118	0.01821	15	PLEC	hsa_circ_0085911	3.09
GO:0050839	cell adhesion molecule binding	molecular_function	15/204	532/22360	0.0001118	0.01821	15	PRDX6	hsa_circ_0015269	3.09
GO:0050839	cell adhesion molecule binding	molecular_function	15/204	532/22360	0.0001118	0.01821	15	FASN	hsa_circ_0046331	3.09
GO:0050839	cell adhesion molecule binding	molecular_function	15/204	532/22360	0.0001118	0.01821	15	ITGAL	hsa_circ_0039045	3.09
GO:0050839	cell adhesion molecule binding	molecular_function	15/204	532/22360	0.0001118	0.01821	15	RPL24	hsa_circ_0066699	3.09
GO:0050839	cell adhesion molecule binding	molecular_function	15/204	532/22360	0.0001118	0.01821	15	TAGLN2	hsa_circ_0014854	3.09
GO:0050839	cell adhesion molecule binding	molecular_function	15/204	532/22360	0.0001118	0.01821	15	ITGB4	hsa_circ_0045686	3.09
GO:0050839	cell adhesion molecule binding	molecular_function	15/204	532/22360	0.0001118	0.01821	15	CKAP5	hsa_circ_0021911	3.09
GO:0032434	regulation of proteasomal ubiquitin-dependent protein catabolic process	biological_process	4/204	142/22360	0.02244	0.07511	4	ARIH1	hsa_circ_0008808	3.09
GO:0032434	regulation of proteasomal ubiquitin-dependent protein catabolic process	biological_process	4/204	142/22360	0.02244	0.07511	4	GSK3B	hsa_circ_0008797;hsa_circ_0066894;hsa_circ_0004259;hsa_circ_0066900	3.09
GO:0032434	regulation of proteasomal ubiquitin-dependent protein catabolic process	biological_process	4/204	142/22360	0.02244	0.07511	4	SMARCC1	hsa_circ_0065279	3.09
GO:0032434	regulation of proteasomal ubiquitin-dependent protein catabolic process	biological_process	4/204	142/22360	0.02244	0.07511	4	UBE2K	hsa_circ_0069496	3.09
GO:0070820	tertiary granule	cellular_component	6/204	214/22360	0.008591	0.04414	6	RHOA	hsa_circ_0065641	3.07
GO:0070820	tertiary granule	cellular_component	6/204	214/22360	0.008591	0.04414	6	NCKAP1L	hsa_circ_0026780	3.07
GO:0070820	tertiary granule	cellular_component	6/204	214/22360	0.008591	0.04414	6	UBR4	hsa_circ_0010344;hsa_circ_0010351	3.07
GO:0070820	tertiary granule	cellular_component	6/204	214/22360	0.008591	0.04414	6	ALDOC	hsa_circ_0042559	3.07
GO:0070820	tertiary granule	cellular_component	6/204	214/22360	0.008591	0.04414	6	B2M	hsa_circ_0000598;hsa_circ_0035110	3.07
GO:0070820	tertiary granule	cellular_component	6/204	214/22360	0.008591	0.04414	6	CYBB	hsa_circ_0090185	3.07
GO:0019827	stem cell population maintenance	biological_process	5/204	179/22360	0.01423	0.05711	5	SPI1	hsa_circ_0000301	3.06
GO:0019827	stem cell population maintenance	biological_process	5/204	179/22360	0.01423	0.05711	5	KDM3A	hsa_circ_0055525	3.06
GO:0019827	stem cell population maintenance	biological_process	5/204	179/22360	0.01423	0.05711	5	CNOT3	hsa_circ_0052142	3.06
GO:0019827	stem cell population maintenance	biological_process	5/204	179/22360	0.01423	0.05711	5	LDB1	hsa_circ_0019669	3.06
GO:0019827	stem cell population maintenance	biological_process	5/204	179/22360	0.01423	0.05711	5	NOTCH2	hsa_circ_0013777	3.06
GO:0097305	response to alcohol	biological_process	7/204	253/22360	0.00572	0.03546	7	RHOA	hsa_circ_0065641	3.03
GO:0097305	response to alcohol	biological_process	7/204	253/22360	0.00572	0.03546	7	SPI1	hsa_circ_0000301	3.03
GO:0097305	response to alcohol	biological_process	7/204	253/22360	0.00572	0.03546	7	GNB1	hsa_circ_0009349;hsa_circ_0009341	3.03
GO:0097305	response to alcohol	biological_process	7/204	253/22360	0.00572	0.03546	7	ACACA	hsa_circ_0043252	3.03
GO:0097305	response to alcohol	biological_process	7/204	253/22360	0.00572	0.03546	7	GLB1	hsa_circ_0064710	3.03
GO:0097305	response to alcohol	biological_process	7/204	253/22360	0.00572	0.03546	7	GPLD1	hsa_circ_0075840	3.03
GO:0097305	response to alcohol	biological_process	7/204	253/22360	0.00572	0.03546	7	CYBB	hsa_circ_0090185	3.03
GO:0044262	cellular carbohydrate metabolic process	biological_process	8/204	290/22360	0.003634	0.02942	8	SNCA	hsa_circ_0070441	3.02
GO:0044262	cellular carbohydrate metabolic process	biological_process	8/204	290/22360	0.003634	0.02942	8	GUSB	hsa_circ_0080329	3.02
GO:0044262	cellular carbohydrate metabolic process	biological_process	8/204	290/22360	0.003634	0.02942	8	GLB1	hsa_circ_0064710	3.02
GO:0044262	cellular carbohydrate metabolic process	biological_process	8/204	290/22360	0.003634	0.02942	8	PHKG2	hsa_circ_0039114	3.02
GO:0044262	cellular carbohydrate metabolic process	biological_process	8/204	290/22360	0.003634	0.02942	8	NCOA2	hsa_circ_0084729	3.02
GO:0044262	cellular carbohydrate metabolic process	biological_process	8/204	290/22360	0.003634	0.02942	8	GPLD1	hsa_circ_0075840	3.02
GO:0044262	cellular carbohydrate metabolic process	biological_process	8/204	290/22360	0.003634	0.02942	8	PFKFB2	hsa_circ_0016288	3.02
GO:0044262	cellular carbohydrate metabolic process	biological_process	8/204	290/22360	0.003634	0.02942	8	GSK3B	hsa_circ_0008797;hsa_circ_0066894;hsa_circ_0004259;hsa_circ_0066900	3.02
GO:0000184	nuclear-transcribed mRNA catabolic process, nonsense-mediated decay	biological_process	4/204	145/22360	0.02432	0.07807	4	RPL9	hsa_circ_0069478	3.02
GO:0000184	nuclear-transcribed mRNA catabolic process, nonsense-mediated decay	biological_process	4/204	145/22360	0.02432	0.07807	4	PABPC1	hsa_circ_0085164;hsa_circ_0085150;hsa_circ_0085149;hsa_circ_0085138;hsa_circ_0085158;hsa_circ_0085159	3.02
GO:0000184	nuclear-transcribed mRNA catabolic process, nonsense-mediated decay	biological_process	4/204	145/22360	0.02432	0.07807	4	RPL24	hsa_circ_0066699	3.02
GO:0000184	nuclear-transcribed mRNA catabolic process, nonsense-mediated decay	biological_process	4/204	145/22360	0.02432	0.07807	4	RPS27	hsa_circ_0014355	3.02
GO:0031674	I band	cellular_component	4/204	145/22360	0.02432	0.07807	4	PPP1R12A	hsa_circ_0000423	3.02
GO:0031674	I band	cellular_component	4/204	145/22360	0.02432	0.07807	4	PPP3CA	hsa_circ_0070512	3.02
GO:0031674	I band	cellular_component	4/204	145/22360	0.02432	0.07807	4	RYR1	hsa_circ_0050839	3.02
GO:0031674	I band	cellular_component	4/204	145/22360	0.02432	0.07807	4	KRT19	hsa_circ_0043597	3.02
GO:0000956	nuclear-transcribed mRNA catabolic process	biological_process	7/204	255/22360	0.005991	0.03676	7	CNOT3	hsa_circ_0052142	3.01
GO:0000956	nuclear-transcribed mRNA catabolic process	biological_process	7/204	255/22360	0.005991	0.03676	7	RPS27	hsa_circ_0014355	3.01
GO:0000956	nuclear-transcribed mRNA catabolic process	biological_process	7/204	255/22360	0.005991	0.03676	7	PABPC1	hsa_circ_0085164;hsa_circ_0085150;hsa_circ_0085149;hsa_circ_0085138;hsa_circ_0085158;hsa_circ_0085159	3.01
GO:0000956	nuclear-transcribed mRNA catabolic process	biological_process	7/204	255/22360	0.005991	0.03676	7	CNOT6L	hsa_circ_0070083	3.01
GO:0000956	nuclear-transcribed mRNA catabolic process	biological_process	7/204	255/22360	0.005991	0.03676	7	RPL24	hsa_circ_0066699	3.01
GO:0000956	nuclear-transcribed mRNA catabolic process	biological_process	7/204	255/22360	0.005991	0.03676	7	RPL9	hsa_circ_0069478	3.01
GO:0000956	nuclear-transcribed mRNA catabolic process	biological_process	7/204	255/22360	0.005991	0.03676	7	THRAP3	hsa_circ_0011670	3.01
GO:1902850	microtubule cytoskeleton organization involved in mitosis	biological_process	4/204	146/22360	0.02497	0.07919	4	CLTC	hsa_circ_0044850;hsa_circ_0044851	3
GO:1902850	microtubule cytoskeleton organization involved in mitosis	biological_process	4/204	146/22360	0.02497	0.07919	4	RHOA	hsa_circ_0065641	3
GO:1902850	microtubule cytoskeleton organization involved in mitosis	biological_process	4/204	146/22360	0.02497	0.07919	4	ESPL1	hsa_circ_0026591	3
GO:1902850	microtubule cytoskeleton organization involved in mitosis	biological_process	4/204	146/22360	0.02497	0.07919	4	KIF2A	hsa_circ_0001490	3
GO:0035690	cellular response to drug	biological_process	11/204	403/22360	0.0009829	0.01756	11	GPLD1	hsa_circ_0075840	2.99
GO:0035690	cellular response to drug	biological_process	11/204	403/22360	0.0009829	0.01756	11	PPP1R12A	hsa_circ_0000423	2.99
GO:0035690	cellular response to drug	biological_process	11/204	403/22360	0.0009829	0.01756	11	GNAI2	hsa_circ_0065842	2.99
GO:0035690	cellular response to drug	biological_process	11/204	403/22360	0.0009829	0.01756	11	SPI1	hsa_circ_0000301	2.99
GO:0035690	cellular response to drug	biological_process	11/204	403/22360	0.0009829	0.01756	11	AXL	hsa_circ_0051202;hsa_circ_0051203	2.99
GO:0035690	cellular response to drug	biological_process	11/204	403/22360	0.0009829	0.01756	11	PPP3CA	hsa_circ_0070512	2.99
GO:0035690	cellular response to drug	biological_process	11/204	403/22360	0.0009829	0.01756	11	AGRN	hsa_circ_0009233	2.99
GO:0035690	cellular response to drug	biological_process	11/204	403/22360	0.0009829	0.01756	11	PPM1F	hsa_circ_0062444	2.99
GO:0035690	cellular response to drug	biological_process	11/204	403/22360	0.0009829	0.01756	11	CYBB	hsa_circ_0090185	2.99
GO:0035690	cellular response to drug	biological_process	11/204	403/22360	0.0009829	0.01756	11	RYR1	hsa_circ_0050839	2.99
GO:0035690	cellular response to drug	biological_process	11/204	403/22360	0.0009829	0.01756	11	GNB1	hsa_circ_0009349;hsa_circ_0009341	2.99
GO:0031256	leading edge membrane	cellular_component	5/204	183/22360	0.01573	0.06213	5	CORO1C	hsa_circ_0028080	2.99
GO:0031256	leading edge membrane	cellular_component	5/204	183/22360	0.01573	0.06213	5	DOCK8	hsa_circ_0086187	2.99
GO:0031256	leading edge membrane	cellular_component	5/204	183/22360	0.01573	0.06213	5	PLXND1	hsa_circ_0067314	2.99
GO:0031256	leading edge membrane	cellular_component	5/204	183/22360	0.01573	0.06213	5	ITGB1	hsa_circ_0018155;hsa_circ_0018146	2.99
GO:0031256	leading edge membrane	cellular_component	5/204	183/22360	0.01573	0.06213	5	RHOA	hsa_circ_0065641	2.99
GO:0000082	G1/S transition of mitotic cell cycle	biological_process	8/204	293/22360	0.003887	0.03117	8	MCM6	hsa_circ_0056598	2.99
GO:0000082	G1/S transition of mitotic cell cycle	biological_process	8/204	293/22360	0.003887	0.03117	8	ITGB1	hsa_circ_0018155;hsa_circ_0018146	2.99
GO:0000082	G1/S transition of mitotic cell cycle	biological_process	8/204	293/22360	0.003887	0.03117	8	CNOT3	hsa_circ_0052142	2.99
GO:0000082	G1/S transition of mitotic cell cycle	biological_process	8/204	293/22360	0.003887	0.03117	8	PPP3CA	hsa_circ_0070512	2.99
GO:0000082	G1/S transition of mitotic cell cycle	biological_process	8/204	293/22360	0.003887	0.03117	8	CARM1	hsa_circ_0004552;hsa_circ_0049347;hsa_circ_0049350;hsa_circ_0049349	2.99
GO:0000082	G1/S transition of mitotic cell cycle	biological_process	8/204	293/22360	0.003887	0.03117	8	ACVR1	hsa_circ_0056766;hsa_circ_0056764;hsa_circ_0056763	2.99
GO:0000082	G1/S transition of mitotic cell cycle	biological_process	8/204	293/22360	0.003887	0.03117	8	CTDSPL	hsa_circ_0064849	2.99
GO:0000082	G1/S transition of mitotic cell cycle	biological_process	8/204	293/22360	0.003887	0.03117	8	CNOT6L	hsa_circ_0070083	2.99
GO:0009259	ribonucleotide metabolic process	biological_process	12/204	441/22360	0.0006417	0.01836	12	PFKFB2	hsa_circ_0016288	2.98
GO:0009259	ribonucleotide metabolic process	biological_process	12/204	441/22360	0.0006417	0.01836	12	PDPR	hsa_circ_0040127;hsa_circ_0040128	2.98
GO:0009259	ribonucleotide metabolic process	biological_process	12/204	441/22360	0.0006417	0.01836	12	NUP88	hsa_circ_0041692	2.98
GO:0009259	ribonucleotide metabolic process	biological_process	12/204	441/22360	0.0006417	0.01836	12	ALDOC	hsa_circ_0042559	2.98
GO:0009259	ribonucleotide metabolic process	biological_process	12/204	441/22360	0.0006417	0.01836	12	ENO1	hsa_circ_0009618;hsa_circ_0009631	2.98
GO:0009259	ribonucleotide metabolic process	biological_process	12/204	441/22360	0.0006417	0.01836	12	NUP188	hsa_circ_0088953;hsa_circ_0088964;hsa_circ_0088963;hsa_circ_0088957;hsa_circ_0088956;hsa_circ_0088961;hsa_circ_0088962;hsa_circ_0088960;hsa_circ_0088955	2.98
GO:0009259	ribonucleotide metabolic process	biological_process	12/204	441/22360	0.0006417	0.01836	12	SNCA	hsa_circ_0070441	2.98
GO:0009259	ribonucleotide metabolic process	biological_process	12/204	441/22360	0.0006417	0.01836	12	RHOA	hsa_circ_0065641	2.98
GO:0009259	ribonucleotide metabolic process	biological_process	12/204	441/22360	0.0006417	0.01836	12	FASN	hsa_circ_0046331	2.98
GO:0009259	ribonucleotide metabolic process	biological_process	12/204	441/22360	0.0006417	0.01836	12	ACSF3	hsa_circ_0006958	2.98
GO:0009259	ribonucleotide metabolic process	biological_process	12/204	441/22360	0.0006417	0.01836	12	ACACA	hsa_circ_0043252	2.98
GO:0009259	ribonucleotide metabolic process	biological_process	12/204	441/22360	0.0006417	0.01836	12	ELOVL1	hsa_circ_0012030	2.98
GO:0016829	lyase activity	molecular_function	7/204	259/22360	0.006563	0.03897	7	POLQ	hsa_circ_0066939	2.96
GO:0016829	lyase activity	molecular_function	7/204	259/22360	0.006563	0.03897	7	FASN	hsa_circ_0046331	2.96
GO:0016829	lyase activity	molecular_function	7/204	259/22360	0.006563	0.03897	7	GNAI2	hsa_circ_0065842	2.96
GO:0016829	lyase activity	molecular_function	7/204	259/22360	0.006563	0.03897	7	ENO1	hsa_circ_0009618;hsa_circ_0009631	2.96
GO:0016829	lyase activity	molecular_function	7/204	259/22360	0.006563	0.03897	7	ORAI1	hsa_circ_0028996	2.96
GO:0016829	lyase activity	molecular_function	7/204	259/22360	0.006563	0.03897	7	ALDOC	hsa_circ_0042559	2.96
GO:0016829	lyase activity	molecular_function	7/204	259/22360	0.006563	0.03897	7	MTRR	hsa_circ_0071795	2.96
GO:0006473	protein acetylation	biological_process	6/204	222/22360	0.0104	0.04893	6	SNCA	hsa_circ_0070441	2.96
GO:0006473	protein acetylation	biological_process	6/204	222/22360	0.0104	0.04893	6	SPI1	hsa_circ_0000301	2.96
GO:0006473	protein acetylation	biological_process	6/204	222/22360	0.0104	0.04893	6	ESCO1	hsa_circ_0047078	2.96
GO:0006473	protein acetylation	biological_process	6/204	222/22360	0.0104	0.04893	6	RPS6KA4	hsa_circ_0022698;hsa_circ_0022701;hsa_circ_0022700	2.96
GO:0006473	protein acetylation	biological_process	6/204	222/22360	0.0104	0.04893	6	LDB1	hsa_circ_0019669	2.96
GO:0006473	protein acetylation	biological_process	6/204	222/22360	0.0104	0.04893	6	GSK3B	hsa_circ_0008797;hsa_circ_0066894;hsa_circ_0004259;hsa_circ_0066900	2.96
GO:0006163	purine nucleotide metabolic process	biological_process	12/204	446/22360	0.0007114	0.01956	12	PDPR	hsa_circ_0040127;hsa_circ_0040128	2.95
GO:0006163	purine nucleotide metabolic process	biological_process	12/204	446/22360	0.0007114	0.01956	12	NUP88	hsa_circ_0041692	2.95
GO:0006163	purine nucleotide metabolic process	biological_process	12/204	446/22360	0.0007114	0.01956	12	PFKFB2	hsa_circ_0016288	2.95
GO:0006163	purine nucleotide metabolic process	biological_process	12/204	446/22360	0.0007114	0.01956	12	ACSF3	hsa_circ_0006958	2.95
GO:0006163	purine nucleotide metabolic process	biological_process	12/204	446/22360	0.0007114	0.01956	12	SNCA	hsa_circ_0070441	2.95
GO:0006163	purine nucleotide metabolic process	biological_process	12/204	446/22360	0.0007114	0.01956	12	RHOA	hsa_circ_0065641	2.95
GO:0006163	purine nucleotide metabolic process	biological_process	12/204	446/22360	0.0007114	0.01956	12	FASN	hsa_circ_0046331	2.95
GO:0006163	purine nucleotide metabolic process	biological_process	12/204	446/22360	0.0007114	0.01956	12	ELOVL1	hsa_circ_0012030	2.95
GO:0006163	purine nucleotide metabolic process	biological_process	12/204	446/22360	0.0007114	0.01956	12	ACACA	hsa_circ_0043252	2.95
GO:0006163	purine nucleotide metabolic process	biological_process	12/204	446/22360	0.0007114	0.01956	12	ENO1	hsa_circ_0009618;hsa_circ_0009631	2.95
GO:0006163	purine nucleotide metabolic process	biological_process	12/204	446/22360	0.0007114	0.01956	12	NUP188	hsa_circ_0088953;hsa_circ_0088964;hsa_circ_0088963;hsa_circ_0088957;hsa_circ_0088956;hsa_circ_0088961;hsa_circ_0088962;hsa_circ_0088960;hsa_circ_0088955	2.95
GO:0006163	purine nucleotide metabolic process	biological_process	12/204	446/22360	0.0007114	0.01956	12	ALDOC	hsa_circ_0042559	2.95
GO:0006631	fatty acid metabolic process	biological_process	11/204	410/22360	0.001138	0.01927	11	ACAD10	hsa_circ_0005237	2.94
GO:0006631	fatty acid metabolic process	biological_process	11/204	410/22360	0.001138	0.01927	11	ELOVL1	hsa_circ_0012030	2.94
GO:0006631	fatty acid metabolic process	biological_process	11/204	410/22360	0.001138	0.01927	11	FADS1	hsa_circ_0022372;hsa_circ_0022367	2.94
GO:0006631	fatty acid metabolic process	biological_process	11/204	410/22360	0.001138	0.01927	11	ACACA	hsa_circ_0043252	2.94
GO:0006631	fatty acid metabolic process	biological_process	11/204	410/22360	0.001138	0.01927	11	ACSF3	hsa_circ_0006958	2.94
GO:0006631	fatty acid metabolic process	biological_process	11/204	410/22360	0.001138	0.01927	11	WDTC1	hsa_circ_0011049	2.94
GO:0006631	fatty acid metabolic process	biological_process	11/204	410/22360	0.001138	0.01927	11	FASN	hsa_circ_0046331	2.94
GO:0006631	fatty acid metabolic process	biological_process	11/204	410/22360	0.001138	0.01927	11	SNCA	hsa_circ_0070441	2.94
GO:0006631	fatty acid metabolic process	biological_process	11/204	410/22360	0.001138	0.01927	11	ACAA1	hsa_circ_0064856	2.94
GO:0006631	fatty acid metabolic process	biological_process	11/204	410/22360	0.001138	0.01927	11	SLC27A4	hsa_circ_0088789	2.94
GO:0006631	fatty acid metabolic process	biological_process	11/204	410/22360	0.001138	0.01927	11	PDPR	hsa_circ_0040127;hsa_circ_0040128	2.94
GO:0051402	neuron apoptotic process	biological_process	7/204	261/22360	0.006864	0.04031	7	USP53	hsa_circ_0070779	2.94
GO:0051402	neuron apoptotic process	biological_process	7/204	261/22360	0.006864	0.04031	7	NLRP1	hsa_circ_0041727	2.94
GO:0051402	neuron apoptotic process	biological_process	7/204	261/22360	0.006864	0.04031	7	GRN	hsa_circ_0044067;hsa_circ_0044068;hsa_circ_0044063	2.94
GO:0051402	neuron apoptotic process	biological_process	7/204	261/22360	0.006864	0.04031	7	SNCA	hsa_circ_0070441	2.94
GO:0051402	neuron apoptotic process	biological_process	7/204	261/22360	0.006864	0.04031	7	RHOA	hsa_circ_0065641	2.94
GO:0051402	neuron apoptotic process	biological_process	7/204	261/22360	0.006864	0.04031	7	AXL	hsa_circ_0051202;hsa_circ_0051203	2.94
GO:0051402	neuron apoptotic process	biological_process	7/204	261/22360	0.006864	0.04031	7	CNTFR	hsa_circ_0086757	2.94
GO:0010952	positive regulation of peptidase activity	biological_process	6/204	224/22360	0.01089	0.05061	6	SNCA	hsa_circ_0070441	2.94
GO:0010952	positive regulation of peptidase activity	biological_process	6/204	224/22360	0.01089	0.05061	6	RHOA	hsa_circ_0065641	2.94
GO:0010952	positive regulation of peptidase activity	biological_process	6/204	224/22360	0.01089	0.05061	6	MTCH1	hsa_circ_0076206	2.94
GO:0010952	positive regulation of peptidase activity	biological_process	6/204	224/22360	0.01089	0.05061	6	NLRP1	hsa_circ_0041727	2.94
GO:0010952	positive regulation of peptidase activity	biological_process	6/204	224/22360	0.01089	0.05061	6	GRN	hsa_circ_0044067;hsa_circ_0044068;hsa_circ_0044063	2.94
GO:0010952	positive regulation of peptidase activity	biological_process	6/204	224/22360	0.01089	0.05061	6	PPM1F	hsa_circ_0062444	2.94
GO:0019693	ribose phosphate metabolic process	biological_process	12/204	449/22360	0.0007563	0.02066	12	ALDOC	hsa_circ_0042559	2.93
GO:0019693	ribose phosphate metabolic process	biological_process	12/204	449/22360	0.0007563	0.02066	12	NUP188	hsa_circ_0088953;hsa_circ_0088964;hsa_circ_0088963;hsa_circ_0088957;hsa_circ_0088956;hsa_circ_0088961;hsa_circ_0088962;hsa_circ_0088960;hsa_circ_0088955	2.93
GO:0019693	ribose phosphate metabolic process	biological_process	12/204	449/22360	0.0007563	0.02066	12	ENO1	hsa_circ_0009618;hsa_circ_0009631	2.93
GO:0019693	ribose phosphate metabolic process	biological_process	12/204	449/22360	0.0007563	0.02066	12	FASN	hsa_circ_0046331	2.93
GO:0019693	ribose phosphate metabolic process	biological_process	12/204	449/22360	0.0007563	0.02066	12	RHOA	hsa_circ_0065641	2.93
GO:0019693	ribose phosphate metabolic process	biological_process	12/204	449/22360	0.0007563	0.02066	12	SNCA	hsa_circ_0070441	2.93
GO:0019693	ribose phosphate metabolic process	biological_process	12/204	449/22360	0.0007563	0.02066	12	ACSF3	hsa_circ_0006958	2.93
GO:0019693	ribose phosphate metabolic process	biological_process	12/204	449/22360	0.0007563	0.02066	12	ACACA	hsa_circ_0043252	2.93
GO:0019693	ribose phosphate metabolic process	biological_process	12/204	449/22360	0.0007563	0.02066	12	ELOVL1	hsa_circ_0012030	2.93
GO:0019693	ribose phosphate metabolic process	biological_process	12/204	449/22360	0.0007563	0.02066	12	PFKFB2	hsa_circ_0016288	2.93
GO:0019693	ribose phosphate metabolic process	biological_process	12/204	449/22360	0.0007563	0.02066	12	PDPR	hsa_circ_0040127;hsa_circ_0040128	2.93
GO:0019693	ribose phosphate metabolic process	biological_process	12/204	449/22360	0.0007563	0.02066	12	NUP88	hsa_circ_0041692	2.93
GO:0048771	tissue remodeling	biological_process	5/204	187/22360	0.01734	0.06486	5	PPP3CA	hsa_circ_0070512	2.93
GO:0048771	tissue remodeling	biological_process	5/204	187/22360	0.01734	0.06486	5	AXL	hsa_circ_0051202;hsa_circ_0051203	2.93
GO:0048771	tissue remodeling	biological_process	5/204	187/22360	0.01734	0.06486	5	EPAS1	hsa_circ_0054449	2.93
GO:0048771	tissue remodeling	biological_process	5/204	187/22360	0.01734	0.06486	5	NOTCH2	hsa_circ_0013777	2.93
GO:0048771	tissue remodeling	biological_process	5/204	187/22360	0.01734	0.06486	5	ABR	hsa_circ_0041183	2.93
GO:0016791	phosphatase activity	molecular_function	13/204	487/22360	0.0004932	0.01631	13	CTDSPL	hsa_circ_0064849	2.93
GO:0016791	phosphatase activity	molecular_function	13/204	487/22360	0.0004932	0.01631	13	PIKFYVE	hsa_circ_0057976	2.93
GO:0016791	phosphatase activity	molecular_function	13/204	487/22360	0.0004932	0.01631	13	PPP1R12A	hsa_circ_0000423	2.93
GO:0016791	phosphatase activity	molecular_function	13/204	487/22360	0.0004932	0.01631	13	GSK3B	hsa_circ_0008797;hsa_circ_0066894;hsa_circ_0004259;hsa_circ_0066900	2.93
GO:0016791	phosphatase activity	molecular_function	13/204	487/22360	0.0004932	0.01631	13	GPLD1	hsa_circ_0075840	2.93
GO:0016791	phosphatase activity	molecular_function	13/204	487/22360	0.0004932	0.01631	13	PFKFB2	hsa_circ_0016288	2.93
GO:0016791	phosphatase activity	molecular_function	13/204	487/22360	0.0004932	0.01631	13	PPP3CC	hsa_circ_0083626	2.93
GO:0016791	phosphatase activity	molecular_function	13/204	487/22360	0.0004932	0.01631	13	PPP3CA	hsa_circ_0070512	2.93
GO:0016791	phosphatase activity	molecular_function	13/204	487/22360	0.0004932	0.01631	13	GNAI2	hsa_circ_0065842	2.93
GO:0016791	phosphatase activity	molecular_function	13/204	487/22360	0.0004932	0.01631	13	PNKP	hsa_circ_0051979	2.93
GO:0016791	phosphatase activity	molecular_function	13/204	487/22360	0.0004932	0.01631	13	PPM1F	hsa_circ_0062444	2.93
GO:0016791	phosphatase activity	molecular_function	13/204	487/22360	0.0004932	0.01631	13	NCKAP1L	hsa_circ_0026780	2.93
GO:0016791	phosphatase activity	molecular_function	13/204	487/22360	0.0004932	0.01631	13	ELL	hsa_circ_0050114	2.93
GO:0090501	RNA phosphodiester bond hydrolysis	biological_process	5/204	188/22360	0.01776	0.06614	5	RMRP	hsa_circ_0001853;hsa_circ_0001854	2.92
GO:0090501	RNA phosphodiester bond hydrolysis	biological_process	5/204	188/22360	0.01776	0.06614	5	ERI3	hsa_circ_0000065	2.92
GO:0090501	RNA phosphodiester bond hydrolysis	biological_process	5/204	188/22360	0.01776	0.06614	5	DGCR8	hsa_circ_0001204	2.92
GO:0090501	RNA phosphodiester bond hydrolysis	biological_process	5/204	188/22360	0.01776	0.06614	5	CNOT6L	hsa_circ_0070083	2.92
GO:0090501	RNA phosphodiester bond hydrolysis	biological_process	5/204	188/22360	0.01776	0.06614	5	SND1	hsa_circ_0082148	2.92
GO:0005975	carbohydrate metabolic process	biological_process	17/204	643/22360	9.748e-05	0.01794	17	GUSB	hsa_circ_0080329	2.9
GO:0005975	carbohydrate metabolic process	biological_process	17/204	643/22360	9.748e-05	0.01794	17	SNCA	hsa_circ_0070441	2.9
GO:0005975	carbohydrate metabolic process	biological_process	17/204	643/22360	9.748e-05	0.01794	17	NCOA2	hsa_circ_0084729	2.9
GO:0005975	carbohydrate metabolic process	biological_process	17/204	643/22360	9.748e-05	0.01794	17	ALDOC	hsa_circ_0042559	2.9
GO:0005975	carbohydrate metabolic process	biological_process	17/204	643/22360	9.748e-05	0.01794	17	NUP88	hsa_circ_0041692	2.9
GO:0005975	carbohydrate metabolic process	biological_process	17/204	643/22360	9.748e-05	0.01794	17	CLTC	hsa_circ_0044850;hsa_circ_0044851	2.9
GO:0005975	carbohydrate metabolic process	biological_process	17/204	643/22360	9.748e-05	0.01794	17	NAGPA	hsa_circ_0037771	2.9
GO:0005975	carbohydrate metabolic process	biological_process	17/204	643/22360	9.748e-05	0.01794	17	GLB1	hsa_circ_0064710	2.9
GO:0005975	carbohydrate metabolic process	biological_process	17/204	643/22360	9.748e-05	0.01794	17	PHKG2	hsa_circ_0039114	2.9
GO:0005975	carbohydrate metabolic process	biological_process	17/204	643/22360	9.748e-05	0.01794	17	WDTC1	hsa_circ_0011049	2.9
GO:0005975	carbohydrate metabolic process	biological_process	17/204	643/22360	9.748e-05	0.01794	17	NUP188	hsa_circ_0088953;hsa_circ_0088964;hsa_circ_0088963;hsa_circ_0088957;hsa_circ_0088956;hsa_circ_0088961;hsa_circ_0088962;hsa_circ_0088960;hsa_circ_0088955	2.9
GO:0005975	carbohydrate metabolic process	biological_process	17/204	643/22360	9.748e-05	0.01794	17	ENO1	hsa_circ_0009618;hsa_circ_0009631	2.9
GO:0005975	carbohydrate metabolic process	biological_process	17/204	643/22360	9.748e-05	0.01794	17	TKT	hsa_circ_0001311	2.9
GO:0005975	carbohydrate metabolic process	biological_process	17/204	643/22360	9.748e-05	0.01794	17	ST6GALNAC6	hsa_circ_0088708	2.9
GO:0005975	carbohydrate metabolic process	biological_process	17/204	643/22360	9.748e-05	0.01794	17	GPLD1	hsa_circ_0075840	2.9
GO:0005975	carbohydrate metabolic process	biological_process	17/204	643/22360	9.748e-05	0.01794	17	PFKFB2	hsa_circ_0016288	2.9
GO:0005975	carbohydrate metabolic process	biological_process	17/204	643/22360	9.748e-05	0.01794	17	GSK3B	hsa_circ_0008797;hsa_circ_0066894;hsa_circ_0004259;hsa_circ_0066900	2.9
GO:0071241	cellular response to inorganic substance	biological_process	6/204	227/22360	0.01166	0.05308	6	RYR1	hsa_circ_0050839	2.9
GO:0071241	cellular response to inorganic substance	biological_process	6/204	227/22360	0.01166	0.05308	6	CPNE1	hsa_circ_0060119	2.9
GO:0071241	cellular response to inorganic substance	biological_process	6/204	227/22360	0.01166	0.05308	6	SNCA	hsa_circ_0070441	2.9
GO:0071241	cellular response to inorganic substance	biological_process	6/204	227/22360	0.01166	0.05308	6	CYBB	hsa_circ_0090185	2.9
GO:0071241	cellular response to inorganic substance	biological_process	6/204	227/22360	0.01166	0.05308	6	B2M	hsa_circ_0000598;hsa_circ_0035110	2.9
GO:0071241	cellular response to inorganic substance	biological_process	6/204	227/22360	0.01166	0.05308	6	GPLD1	hsa_circ_0075840	2.9
GO:0018394	peptidyl-lysine acetylation	biological_process	5/204	189/22360	0.01818	0.06545	5	LDB1	hsa_circ_0019669	2.9
GO:0018394	peptidyl-lysine acetylation	biological_process	5/204	189/22360	0.01818	0.06545	5	ESCO1	hsa_circ_0047078	2.9
GO:0018394	peptidyl-lysine acetylation	biological_process	5/204	189/22360	0.01818	0.06545	5	RPS6KA4	hsa_circ_0022698;hsa_circ_0022701;hsa_circ_0022700	2.9
GO:0018394	peptidyl-lysine acetylation	biological_process	5/204	189/22360	0.01818	0.06545	5	SNCA	hsa_circ_0070441	2.9
GO:0018394	peptidyl-lysine acetylation	biological_process	5/204	189/22360	0.01818	0.06545	5	SPI1	hsa_circ_0000301	2.9
GO:0005912	adherens junction	cellular_component	16/204	607/22360	0.0001547	0.02339	16	MRC2	hsa_circ_0003667	2.89
GO:0005912	adherens junction	cellular_component	16/204	607/22360	0.0001547	0.02339	16	CLTC	hsa_circ_0044850;hsa_circ_0044851	2.89
GO:0005912	adherens junction	cellular_component	16/204	607/22360	0.0001547	0.02339	16	B2M	hsa_circ_0000598;hsa_circ_0035110	2.89
GO:0005912	adherens junction	cellular_component	16/204	607/22360	0.0001547	0.02339	16	MPRIP	hsa_circ_0042232	2.89
GO:0005912	adherens junction	cellular_component	16/204	607/22360	0.0001547	0.02339	16	PLEC	hsa_circ_0085911	2.89
GO:0005912	adherens junction	cellular_component	16/204	607/22360	0.0001547	0.02339	16	ITGB4	hsa_circ_0045686	2.89
GO:0005912	adherens junction	cellular_component	16/204	607/22360	0.0001547	0.02339	16	FLII	hsa_circ_0042310	2.89
GO:0005912	adherens junction	cellular_component	16/204	607/22360	0.0001547	0.02339	16	PPP1R12A	hsa_circ_0000423	2.89
GO:0005912	adherens junction	cellular_component	16/204	607/22360	0.0001547	0.02339	16	TBCD	hsa_circ_0046593	2.89
GO:0005912	adherens junction	cellular_component	16/204	607/22360	0.0001547	0.02339	16	ITGB1	hsa_circ_0018155;hsa_circ_0018146	2.89
GO:0005912	adherens junction	cellular_component	16/204	607/22360	0.0001547	0.02339	16	PABPC1	hsa_circ_0085164;hsa_circ_0085150;hsa_circ_0085149;hsa_circ_0085138;hsa_circ_0085158;hsa_circ_0085159	2.89
GO:0005912	adherens junction	cellular_component	16/204	607/22360	0.0001547	0.02339	16	RHOA	hsa_circ_0065641	2.89
GO:0005912	adherens junction	cellular_component	16/204	607/22360	0.0001547	0.02339	16	RPL9	hsa_circ_0069478	2.89
GO:0005912	adherens junction	cellular_component	16/204	607/22360	0.0001547	0.02339	16	CD151	hsa_circ_0020717	2.89
GO:0005912	adherens junction	cellular_component	16/204	607/22360	0.0001547	0.02339	16	CORO1C	hsa_circ_0028080	2.89
GO:0005912	adherens junction	cellular_component	16/204	607/22360	0.0001547	0.02339	16	ARHGAP26	hsa_circ_0074365	2.89
GO:0008286	insulin receptor signaling pathway	biological_process	4/204	152/22360	0.02911	0.0871	4	GNAI2	hsa_circ_0065842	2.88
GO:0008286	insulin receptor signaling pathway	biological_process	4/204	152/22360	0.02911	0.0871	4	SMARCC1	hsa_circ_0065279	2.88
GO:0008286	insulin receptor signaling pathway	biological_process	4/204	152/22360	0.02911	0.0871	4	SHC1	hsa_circ_0014457	2.88
GO:0008286	insulin receptor signaling pathway	biological_process	4/204	152/22360	0.02911	0.0871	4	GPLD1	hsa_circ_0075840	2.88
GO:0010810	regulation of cell-substrate adhesion	biological_process	6/204	229/22360	0.0122	0.05234	6	RHOA	hsa_circ_0065641	2.87
GO:0010810	regulation of cell-substrate adhesion	biological_process	6/204	229/22360	0.0122	0.05234	6	PPM1F	hsa_circ_0062444	2.87
GO:0010810	regulation of cell-substrate adhesion	biological_process	6/204	229/22360	0.0122	0.05234	6	CORO1C	hsa_circ_0028080	2.87
GO:0010810	regulation of cell-substrate adhesion	biological_process	6/204	229/22360	0.0122	0.05234	6	TBCD	hsa_circ_0046593	2.87
GO:0010810	regulation of cell-substrate adhesion	biological_process	6/204	229/22360	0.0122	0.05234	6	GSK3B	hsa_circ_0008797;hsa_circ_0066894;hsa_circ_0004259;hsa_circ_0066900	2.87
GO:0010810	regulation of cell-substrate adhesion	biological_process	6/204	229/22360	0.0122	0.05234	6	LDB1	hsa_circ_0019669	2.87
GO:0050770	regulation of axonogenesis	biological_process	5/204	191/22360	0.01906	0.06816	5	RHOA	hsa_circ_0065641	2.87
GO:0050770	regulation of axonogenesis	biological_process	5/204	191/22360	0.01906	0.06816	5	PLXND1	hsa_circ_0067314	2.87
GO:0050770	regulation of axonogenesis	biological_process	5/204	191/22360	0.01906	0.06816	5	MYCBP2	hsa_circ_0004217;hsa_circ_0030509;hsa_circ_0030500	2.87
GO:0050770	regulation of axonogenesis	biological_process	5/204	191/22360	0.01906	0.06816	5	DPYSL2	hsa_circ_0083753	2.87
GO:0050770	regulation of axonogenesis	biological_process	5/204	191/22360	0.01906	0.06816	5	GSK3B	hsa_circ_0008797;hsa_circ_0066894;hsa_circ_0004259;hsa_circ_0066900	2.87
GO:0043393	regulation of protein binding	biological_process	6/204	229/22360	0.0122	0.05234	6	MARK3	hsa_circ_0033484	2.87
GO:0043393	regulation of protein binding	biological_process	6/204	229/22360	0.0122	0.05234	6	CARM1	hsa_circ_0004552;hsa_circ_0049347;hsa_circ_0049350;hsa_circ_0049349	2.87
GO:0043393	regulation of protein binding	biological_process	6/204	229/22360	0.0122	0.05234	6	EPB41	hsa_circ_0011175;hsa_circ_0011172	2.87
GO:0043393	regulation of protein binding	biological_process	6/204	229/22360	0.0122	0.05234	6	PLXND1	hsa_circ_0067314	2.87
GO:0043393	regulation of protein binding	biological_process	6/204	229/22360	0.0122	0.05234	6	GSK3B	hsa_circ_0008797;hsa_circ_0066894;hsa_circ_0004259;hsa_circ_0066900	2.87
GO:0043393	regulation of protein binding	biological_process	6/204	229/22360	0.0122	0.05234	6	B2M	hsa_circ_0000598;hsa_circ_0035110	2.87
GO:0060348	bone development	biological_process	6/204	230/22360	0.01247	0.05328	6	CARM1	hsa_circ_0004552;hsa_circ_0049347;hsa_circ_0049350;hsa_circ_0049349	2.86
GO:0060348	bone development	biological_process	6/204	230/22360	0.01247	0.05328	6	RHOA	hsa_circ_0065641	2.86
GO:0060348	bone development	biological_process	6/204	230/22360	0.01247	0.05328	6	RYR1	hsa_circ_0050839	2.86
GO:0060348	bone development	biological_process	6/204	230/22360	0.01247	0.05328	6	NOTCH2	hsa_circ_0013777	2.86
GO:0060348	bone development	biological_process	6/204	230/22360	0.01247	0.05328	6	THBS3	hsa_circ_0014498	2.86
GO:0060348	bone development	biological_process	6/204	230/22360	0.01247	0.05328	6	DYM	hsa_circ_0047636	2.86
GO:0009165	nucleotide biosynthetic process	biological_process	8/204	307/22360	0.005259	0.03597	8	PDPR	hsa_circ_0040127;hsa_circ_0040128	2.86
GO:0009165	nucleotide biosynthetic process	biological_process	8/204	307/22360	0.005259	0.03597	8	PNKP	hsa_circ_0051979	2.86
GO:0009165	nucleotide biosynthetic process	biological_process	8/204	307/22360	0.005259	0.03597	8	ENO1	hsa_circ_0009618;hsa_circ_0009631	2.86
GO:0009165	nucleotide biosynthetic process	biological_process	8/204	307/22360	0.005259	0.03597	8	ACACA	hsa_circ_0043252	2.86
GO:0009165	nucleotide biosynthetic process	biological_process	8/204	307/22360	0.005259	0.03597	8	ELOVL1	hsa_circ_0012030	2.86
GO:0009165	nucleotide biosynthetic process	biological_process	8/204	307/22360	0.005259	0.03597	8	FASN	hsa_circ_0046331	2.86
GO:0009165	nucleotide biosynthetic process	biological_process	8/204	307/22360	0.005259	0.03597	8	SNCA	hsa_circ_0070441	2.86
GO:0009165	nucleotide biosynthetic process	biological_process	8/204	307/22360	0.005259	0.03597	8	ACSF3	hsa_circ_0006958	2.86
GO:0017038	protein import	biological_process	5/204	192/22360	0.01951	0.06953	5	TNPO2	hsa_circ_0049584	2.85
GO:0017038	protein import	biological_process	5/204	192/22360	0.01951	0.06953	5	NUP88	hsa_circ_0041692	2.85
GO:0017038	protein import	biological_process	5/204	192/22360	0.01951	0.06953	5	PPP3CA	hsa_circ_0070512	2.85
GO:0017038	protein import	biological_process	5/204	192/22360	0.01951	0.06953	5	IPO13	hsa_circ_0012117	2.85
GO:0017038	protein import	biological_process	5/204	192/22360	0.01951	0.06953	5	NUP188	hsa_circ_0088953;hsa_circ_0088964;hsa_circ_0088963;hsa_circ_0088957;hsa_circ_0088956;hsa_circ_0088961;hsa_circ_0088962;hsa_circ_0088960;hsa_circ_0088955	2.85
GO:0002687	positive regulation of leukocyte migration	biological_process	4/204	155/22360	0.03135	0.09073	4	NCKAP1L	hsa_circ_0026780	2.83
GO:0002687	positive regulation of leukocyte migration	biological_process	4/204	155/22360	0.03135	0.09073	4	SPN	hsa_circ_0000686	2.83
GO:0002687	positive regulation of leukocyte migration	biological_process	4/204	155/22360	0.03135	0.09073	4	DOCK8	hsa_circ_0086187	2.83
GO:0002687	positive regulation of leukocyte migration	biological_process	4/204	155/22360	0.03135	0.09073	4	RHOA	hsa_circ_0065641	2.83
GO:0045665	negative regulation of neuron differentiation	biological_process	6/204	232/22360	0.01304	0.05543	6	B2M	hsa_circ_0000598;hsa_circ_0035110	2.83
GO:0045665	negative regulation of neuron differentiation	biological_process	6/204	232/22360	0.01304	0.05543	6	GSK3B	hsa_circ_0008797;hsa_circ_0066894;hsa_circ_0004259;hsa_circ_0066900	2.83
GO:0045665	negative regulation of neuron differentiation	biological_process	6/204	232/22360	0.01304	0.05543	6	NOTCH3	hsa_circ_0049835	2.83
GO:0045665	negative regulation of neuron differentiation	biological_process	6/204	232/22360	0.01304	0.05543	6	PPP3CA	hsa_circ_0070512	2.83
GO:0045665	negative regulation of neuron differentiation	biological_process	6/204	232/22360	0.01304	0.05543	6	RHOA	hsa_circ_0065641	2.83
GO:0045665	negative regulation of neuron differentiation	biological_process	6/204	232/22360	0.01304	0.05543	6	CARM1	hsa_circ_0004552;hsa_circ_0049347;hsa_circ_0049350;hsa_circ_0049349	2.83
GO:0003158	endothelium development	biological_process	4/204	155/22360	0.03135	0.09073	4	PPP1R12A	hsa_circ_0000423	2.83
GO:0003158	endothelium development	biological_process	4/204	155/22360	0.03135	0.09073	4	FASN	hsa_circ_0046331	2.83
GO:0003158	endothelium development	biological_process	4/204	155/22360	0.03135	0.09073	4	RHOA	hsa_circ_0065641	2.83
GO:0003158	endothelium development	biological_process	4/204	155/22360	0.03135	0.09073	4	ACVR1	hsa_circ_0056766;hsa_circ_0056764;hsa_circ_0056763	2.83
GO:0072593	reactive oxygen species metabolic process	biological_process	8/204	311/22360	0.005714	0.03547	8	CYBB	hsa_circ_0090185	2.82
GO:0072593	reactive oxygen species metabolic process	biological_process	8/204	311/22360	0.005714	0.03547	8	SIRT3	hsa_circ_0006467	2.82
GO:0072593	reactive oxygen species metabolic process	biological_process	8/204	311/22360	0.005714	0.03547	8	PRDX6	hsa_circ_0015269	2.82
GO:0072593	reactive oxygen species metabolic process	biological_process	8/204	311/22360	0.005714	0.03547	8	RHOA	hsa_circ_0065641	2.82
GO:0072593	reactive oxygen species metabolic process	biological_process	8/204	311/22360	0.005714	0.03547	8	SNCA	hsa_circ_0070441	2.82
GO:0072593	reactive oxygen species metabolic process	biological_process	8/204	311/22360	0.005714	0.03547	8	GBF1	hsa_circ_0019716	2.82
GO:0072593	reactive oxygen species metabolic process	biological_process	8/204	311/22360	0.005714	0.03547	8	NNT	hsa_circ_0072401;hsa_circ_0072424	2.82
GO:0072593	reactive oxygen species metabolic process	biological_process	8/204	311/22360	0.005714	0.03547	8	GNAI2	hsa_circ_0065842	2.82
GO:0018205	peptidyl-lysine modification	biological_process	11/204	428/22360	0.001632	0.02075	11	SPI1	hsa_circ_0000301	2.82
GO:0018205	peptidyl-lysine modification	biological_process	11/204	428/22360	0.001632	0.02075	11	KDM3A	hsa_circ_0055525	2.82
GO:0018205	peptidyl-lysine modification	biological_process	11/204	428/22360	0.001632	0.02075	11	NUP88	hsa_circ_0041692	2.82
GO:0018205	peptidyl-lysine modification	biological_process	11/204	428/22360	0.001632	0.02075	11	LDB1	hsa_circ_0019669	2.82
GO:0018205	peptidyl-lysine modification	biological_process	11/204	428/22360	0.001632	0.02075	11	RPS6KA4	hsa_circ_0022698;hsa_circ_0022701;hsa_circ_0022700	2.82
GO:0018205	peptidyl-lysine modification	biological_process	11/204	428/22360	0.001632	0.02075	11	SNCA	hsa_circ_0070441	2.82
GO:0018205	peptidyl-lysine modification	biological_process	11/204	428/22360	0.001632	0.02075	11	USPL1	hsa_circ_0029899	2.82
GO:0018205	peptidyl-lysine modification	biological_process	11/204	428/22360	0.001632	0.02075	11	H2AFY	hsa_circ_0005241	2.82
GO:0018205	peptidyl-lysine modification	biological_process	11/204	428/22360	0.001632	0.02075	11	SIRT3	hsa_circ_0006467	2.82
GO:0018205	peptidyl-lysine modification	biological_process	11/204	428/22360	0.001632	0.02075	11	NUP188	hsa_circ_0088953;hsa_circ_0088964;hsa_circ_0088963;hsa_circ_0088957;hsa_circ_0088956;hsa_circ_0088961;hsa_circ_0088962;hsa_circ_0088960;hsa_circ_0088955	2.82
GO:0018205	peptidyl-lysine modification	biological_process	11/204	428/22360	0.001632	0.02075	11	ESCO1	hsa_circ_0047078	2.82
GO:0044843	cell cycle G1/S phase transition	biological_process	8/204	312/22360	0.005833	0.03595	8	ACVR1	hsa_circ_0056766;hsa_circ_0056764;hsa_circ_0056763	2.81
GO:0044843	cell cycle G1/S phase transition	biological_process	8/204	312/22360	0.005833	0.03595	8	CARM1	hsa_circ_0004552;hsa_circ_0049347;hsa_circ_0049350;hsa_circ_0049349	2.81
GO:0044843	cell cycle G1/S phase transition	biological_process	8/204	312/22360	0.005833	0.03595	8	PPP3CA	hsa_circ_0070512	2.81
GO:0044843	cell cycle G1/S phase transition	biological_process	8/204	312/22360	0.005833	0.03595	8	CNOT6L	hsa_circ_0070083	2.81
GO:0044843	cell cycle G1/S phase transition	biological_process	8/204	312/22360	0.005833	0.03595	8	CTDSPL	hsa_circ_0064849	2.81
GO:0044843	cell cycle G1/S phase transition	biological_process	8/204	312/22360	0.005833	0.03595	8	CNOT3	hsa_circ_0052142	2.81
GO:0044843	cell cycle G1/S phase transition	biological_process	8/204	312/22360	0.005833	0.03595	8	ITGB1	hsa_circ_0018155;hsa_circ_0018146	2.81
GO:0044843	cell cycle G1/S phase transition	biological_process	8/204	312/22360	0.005833	0.03595	8	MCM6	hsa_circ_0056598	2.81
GO:0032886	regulation of microtubule-based process	biological_process	6/204	234/22360	0.01362	0.05732	6	TBCD	hsa_circ_0046593	2.81
GO:0032886	regulation of microtubule-based process	biological_process	6/204	234/22360	0.01362	0.05732	6	GSK3B	hsa_circ_0008797;hsa_circ_0066894;hsa_circ_0004259;hsa_circ_0066900	2.81
GO:0032886	regulation of microtubule-based process	biological_process	6/204	234/22360	0.01362	0.05732	6	CCNF	hsa_circ_0037525	2.81
GO:0032886	regulation of microtubule-based process	biological_process	6/204	234/22360	0.01362	0.05732	6	CLTC	hsa_circ_0044850;hsa_circ_0044851	2.81
GO:0032886	regulation of microtubule-based process	biological_process	6/204	234/22360	0.01362	0.05732	6	RHOA	hsa_circ_0065641	2.81
GO:0032886	regulation of microtubule-based process	biological_process	6/204	234/22360	0.01362	0.05732	6	SNCA	hsa_circ_0070441	2.81
GO:0051592	response to calcium ion	biological_process	4/204	156/22360	0.03212	0.09226	4	PPP3CA	hsa_circ_0070512	2.81
GO:0051592	response to calcium ion	biological_process	4/204	156/22360	0.03212	0.09226	4	RYR1	hsa_circ_0050839	2.81
GO:0051592	response to calcium ion	biological_process	4/204	156/22360	0.03212	0.09226	4	CPNE1	hsa_circ_0060119	2.81
GO:0051592	response to calcium ion	biological_process	4/204	156/22360	0.03212	0.09226	4	GPLD1	hsa_circ_0075840	2.81
GO:0051099	positive regulation of binding	biological_process	5/204	195/22360	0.0209	0.07096	5	EPB41	hsa_circ_0011175;hsa_circ_0011172	2.81
GO:0051099	positive regulation of binding	biological_process	5/204	195/22360	0.0209	0.07096	5	MARK3	hsa_circ_0033484	2.81
GO:0051099	positive regulation of binding	biological_process	5/204	195/22360	0.0209	0.07096	5	PLXND1	hsa_circ_0067314	2.81
GO:0051099	positive regulation of binding	biological_process	5/204	195/22360	0.0209	0.07096	5	GSK3B	hsa_circ_0008797;hsa_circ_0066894;hsa_circ_0004259;hsa_circ_0066900	2.81
GO:0051099	positive regulation of binding	biological_process	5/204	195/22360	0.0209	0.07096	5	B2M	hsa_circ_0000598;hsa_circ_0035110	2.81
GO:0034504	protein localization to nucleus	biological_process	7/204	274/22360	0.00909	0.04637	7	PIKFYVE	hsa_circ_0057976	2.8
GO:0034504	protein localization to nucleus	biological_process	7/204	274/22360	0.00909	0.04637	7	NUP188	hsa_circ_0088953;hsa_circ_0088964;hsa_circ_0088963;hsa_circ_0088957;hsa_circ_0088956;hsa_circ_0088961;hsa_circ_0088962;hsa_circ_0088960;hsa_circ_0088955	2.8
GO:0034504	protein localization to nucleus	biological_process	7/204	274/22360	0.00909	0.04637	7	GSK3B	hsa_circ_0008797;hsa_circ_0066894;hsa_circ_0004259;hsa_circ_0066900	2.8
GO:0034504	protein localization to nucleus	biological_process	7/204	274/22360	0.00909	0.04637	7	NUP88	hsa_circ_0041692	2.8
GO:0034504	protein localization to nucleus	biological_process	7/204	274/22360	0.00909	0.04637	7	PPP3CA	hsa_circ_0070512	2.8
GO:0034504	protein localization to nucleus	biological_process	7/204	274/22360	0.00909	0.04637	7	IPO13	hsa_circ_0012117	2.8
GO:0034504	protein localization to nucleus	biological_process	7/204	274/22360	0.00909	0.04637	7	TNPO2	hsa_circ_0049584	2.8
GO:0043312	neutrophil degranulation	biological_process	15/204	588/22360	0.0003389	0.02474	15	GRN	hsa_circ_0044067;hsa_circ_0044068;hsa_circ_0044063	2.8
GO:0043312	neutrophil degranulation	biological_process	15/204	588/22360	0.0003389	0.02474	15	CYBB	hsa_circ_0090185	2.8
GO:0043312	neutrophil degranulation	biological_process	15/204	588/22360	0.0003389	0.02474	15	ALDOC	hsa_circ_0042559	2.8
GO:0043312	neutrophil degranulation	biological_process	15/204	588/22360	0.0003389	0.02474	15	GUSB	hsa_circ_0080329	2.8
GO:0043312	neutrophil degranulation	biological_process	15/204	588/22360	0.0003389	0.02474	15	GLB1	hsa_circ_0064710	2.8
GO:0043312	neutrophil degranulation	biological_process	15/204	588/22360	0.0003389	0.02474	15	NCKAP1L	hsa_circ_0026780	2.8
GO:0043312	neutrophil degranulation	biological_process	15/204	588/22360	0.0003389	0.02474	15	PRDX6	hsa_circ_0015269	2.8
GO:0043312	neutrophil degranulation	biological_process	15/204	588/22360	0.0003389	0.02474	15	RHOA	hsa_circ_0065641	2.8
GO:0043312	neutrophil degranulation	biological_process	15/204	588/22360	0.0003389	0.02474	15	B2M	hsa_circ_0000598;hsa_circ_0035110	2.8
GO:0043312	neutrophil degranulation	biological_process	15/204	588/22360	0.0003389	0.02474	15	ITGAL	hsa_circ_0039045	2.8
GO:0043312	neutrophil degranulation	biological_process	15/204	588/22360	0.0003389	0.02474	15	GALNS	hsa_circ_0040901	2.8
GO:0043312	neutrophil degranulation	biological_process	15/204	588/22360	0.0003389	0.02474	15	UBR4	hsa_circ_0010344;hsa_circ_0010351	2.8
GO:0043312	neutrophil degranulation	biological_process	15/204	588/22360	0.0003389	0.02474	15	ABR	hsa_circ_0041183	2.8
GO:0043312	neutrophil degranulation	biological_process	15/204	588/22360	0.0003389	0.02474	15	ACAA1	hsa_circ_0064856	2.8
GO:0043312	neutrophil degranulation	biological_process	15/204	588/22360	0.0003389	0.02474	15	CPNE1	hsa_circ_0060119	2.8
GO:0042254	ribosome biogenesis	biological_process	8/204	313/22360	0.005953	0.03658	8	FTSJ3	hsa_circ_0045237	2.8
GO:0042254	ribosome biogenesis	biological_process	8/204	313/22360	0.005953	0.03658	8	TEX10	hsa_circ_0087773	2.8
GO:0042254	ribosome biogenesis	biological_process	8/204	313/22360	0.005953	0.03658	8	RPS27	hsa_circ_0014355	2.8
GO:0042254	ribosome biogenesis	biological_process	8/204	313/22360	0.005953	0.03658	8	TRAF7	hsa_circ_0037481	2.8
GO:0042254	ribosome biogenesis	biological_process	8/204	313/22360	0.005953	0.03658	8	NUP88	hsa_circ_0041692	2.8
GO:0042254	ribosome biogenesis	biological_process	8/204	313/22360	0.005953	0.03658	8	RPL24	hsa_circ_0066699	2.8
GO:0042254	ribosome biogenesis	biological_process	8/204	313/22360	0.005953	0.03658	8	ERI3	hsa_circ_0000065	2.8
GO:0042254	ribosome biogenesis	biological_process	8/204	313/22360	0.005953	0.03658	8	RMRP	hsa_circ_0001853;hsa_circ_0001854	2.8
GO:1902275	regulation of chromatin organization	biological_process	5/204	197/22360	0.02186	0.07357	5	H2AFY	hsa_circ_0005241	2.78
GO:1902275	regulation of chromatin organization	biological_process	5/204	197/22360	0.02186	0.07357	5	SPI1	hsa_circ_0000301	2.78
GO:1902275	regulation of chromatin organization	biological_process	5/204	197/22360	0.02186	0.07357	5	SNCA	hsa_circ_0070441	2.78
GO:1902275	regulation of chromatin organization	biological_process	5/204	197/22360	0.02186	0.07357	5	KDM3A	hsa_circ_0055525	2.78
GO:1902275	regulation of chromatin organization	biological_process	5/204	197/22360	0.02186	0.07357	5	RPS6KA4	hsa_circ_0022698;hsa_circ_0022701;hsa_circ_0022700	2.78
GO:0006091	generation of precursor metabolites and energy	biological_process	14/204	552/22360	0.0005399	0.01681	14	NNT	hsa_circ_0072401;hsa_circ_0072424	2.78
GO:0006091	generation of precursor metabolites and energy	biological_process	14/204	552/22360	0.0005399	0.01681	14	PFKFB2	hsa_circ_0016288	2.78
GO:0006091	generation of precursor metabolites and energy	biological_process	14/204	552/22360	0.0005399	0.01681	14	GSK3B	hsa_circ_0008797;hsa_circ_0066894;hsa_circ_0004259;hsa_circ_0066900	2.78
GO:0006091	generation of precursor metabolites and energy	biological_process	14/204	552/22360	0.0005399	0.01681	14	TKT	hsa_circ_0001311	2.78
GO:0006091	generation of precursor metabolites and energy	biological_process	14/204	552/22360	0.0005399	0.01681	14	RHOA	hsa_circ_0065641	2.78
GO:0006091	generation of precursor metabolites and energy	biological_process	14/204	552/22360	0.0005399	0.01681	14	PHKG2	hsa_circ_0039114	2.78
GO:0006091	generation of precursor metabolites and energy	biological_process	14/204	552/22360	0.0005399	0.01681	14	NUP188	hsa_circ_0088953;hsa_circ_0088964;hsa_circ_0088963;hsa_circ_0088957;hsa_circ_0088956;hsa_circ_0088961;hsa_circ_0088962;hsa_circ_0088960;hsa_circ_0088955	2.78
GO:0006091	generation of precursor metabolites and energy	biological_process	14/204	552/22360	0.0005399	0.01681	14	ENO1	hsa_circ_0009618;hsa_circ_0009631	2.78
GO:0006091	generation of precursor metabolites and energy	biological_process	14/204	552/22360	0.0005399	0.01681	14	NUP88	hsa_circ_0041692	2.78
GO:0006091	generation of precursor metabolites and energy	biological_process	14/204	552/22360	0.0005399	0.01681	14	SNCA	hsa_circ_0070441	2.78
GO:0006091	generation of precursor metabolites and energy	biological_process	14/204	552/22360	0.0005399	0.01681	14	NDUFB10	hsa_circ_0037367	2.78
GO:0006091	generation of precursor metabolites and energy	biological_process	14/204	552/22360	0.0005399	0.01681	14	SIRT3	hsa_circ_0006467	2.78
GO:0006091	generation of precursor metabolites and energy	biological_process	14/204	552/22360	0.0005399	0.01681	14	ALDOC	hsa_circ_0042559	2.78
GO:0006091	generation of precursor metabolites and energy	biological_process	14/204	552/22360	0.0005399	0.01681	14	CYBB	hsa_circ_0090185	2.78
GO:0006790	sulfur compound metabolic process	biological_process	10/204	396/22360	0.002835	0.02753	10	HAGH	hsa_circ_0037348	2.77
GO:0006790	sulfur compound metabolic process	biological_process	10/204	396/22360	0.002835	0.02753	10	ACSF3	hsa_circ_0006958	2.77
GO:0006790	sulfur compound metabolic process	biological_process	10/204	396/22360	0.002835	0.02753	10	SNCA	hsa_circ_0070441	2.77
GO:0006790	sulfur compound metabolic process	biological_process	10/204	396/22360	0.002835	0.02753	10	FASN	hsa_circ_0046331	2.77
GO:0006790	sulfur compound metabolic process	biological_process	10/204	396/22360	0.002835	0.02753	10	GLB1	hsa_circ_0064710	2.77
GO:0006790	sulfur compound metabolic process	biological_process	10/204	396/22360	0.002835	0.02753	10	ELOVL1	hsa_circ_0012030	2.77
GO:0006790	sulfur compound metabolic process	biological_process	10/204	396/22360	0.002835	0.02753	10	ACACA	hsa_circ_0043252	2.77
GO:0006790	sulfur compound metabolic process	biological_process	10/204	396/22360	0.002835	0.02753	10	MTRR	hsa_circ_0071795	2.77
GO:0006790	sulfur compound metabolic process	biological_process	10/204	396/22360	0.002835	0.02753	10	GALNS	hsa_circ_0040901	2.77
GO:0006790	sulfur compound metabolic process	biological_process	10/204	396/22360	0.002835	0.02753	10	PDPR	hsa_circ_0040127;hsa_circ_0040128	2.77
GO:0002283	neutrophil activation involved in immune response	biological_process	15/204	594/22360	0.0003784	0.02465	15	CPNE1	hsa_circ_0060119	2.77
GO:0002283	neutrophil activation involved in immune response	biological_process	15/204	594/22360	0.0003784	0.02465	15	ACAA1	hsa_circ_0064856	2.77
GO:0002283	neutrophil activation involved in immune response	biological_process	15/204	594/22360	0.0003784	0.02465	15	ABR	hsa_circ_0041183	2.77
GO:0002283	neutrophil activation involved in immune response	biological_process	15/204	594/22360	0.0003784	0.02465	15	UBR4	hsa_circ_0010344;hsa_circ_0010351	2.77
GO:0002283	neutrophil activation involved in immune response	biological_process	15/204	594/22360	0.0003784	0.02465	15	GALNS	hsa_circ_0040901	2.77
GO:0002283	neutrophil activation involved in immune response	biological_process	15/204	594/22360	0.0003784	0.02465	15	ITGAL	hsa_circ_0039045	2.77
GO:0002283	neutrophil activation involved in immune response	biological_process	15/204	594/22360	0.0003784	0.02465	15	B2M	hsa_circ_0000598;hsa_circ_0035110	2.77
GO:0002283	neutrophil activation involved in immune response	biological_process	15/204	594/22360	0.0003784	0.02465	15	RHOA	hsa_circ_0065641	2.77
GO:0002283	neutrophil activation involved in immune response	biological_process	15/204	594/22360	0.0003784	0.02465	15	PRDX6	hsa_circ_0015269	2.77
GO:0002283	neutrophil activation involved in immune response	biological_process	15/204	594/22360	0.0003784	0.02465	15	NCKAP1L	hsa_circ_0026780	2.77
GO:0002283	neutrophil activation involved in immune response	biological_process	15/204	594/22360	0.0003784	0.02465	15	GLB1	hsa_circ_0064710	2.77
GO:0002283	neutrophil activation involved in immune response	biological_process	15/204	594/22360	0.0003784	0.02465	15	GUSB	hsa_circ_0080329	2.77
GO:0002283	neutrophil activation involved in immune response	biological_process	15/204	594/22360	0.0003784	0.02465	15	ALDOC	hsa_circ_0042559	2.77
GO:0002283	neutrophil activation involved in immune response	biological_process	15/204	594/22360	0.0003784	0.02465	15	CYBB	hsa_circ_0090185	2.77
GO:0002283	neutrophil activation involved in immune response	biological_process	15/204	594/22360	0.0003784	0.02465	15	GRN	hsa_circ_0044067;hsa_circ_0044068;hsa_circ_0044063	2.77
GO:0005938	cell cortex	cellular_component	8/204	317/22360	0.006455	0.03855	8	ENO1	hsa_circ_0009618;hsa_circ_0009631	2.77
GO:0005938	cell cortex	cellular_component	8/204	317/22360	0.006455	0.03855	8	CORO1C	hsa_circ_0028080	2.77
GO:0005938	cell cortex	cellular_component	8/204	317/22360	0.006455	0.03855	8	RHOA	hsa_circ_0065641	2.77
GO:0005938	cell cortex	cellular_component	8/204	317/22360	0.006455	0.03855	8	SNCA	hsa_circ_0070441	2.77
GO:0005938	cell cortex	cellular_component	8/204	317/22360	0.006455	0.03855	8	KRT19	hsa_circ_0043597	2.77
GO:0005938	cell cortex	cellular_component	8/204	317/22360	0.006455	0.03855	8	RYR1	hsa_circ_0050839	2.77
GO:0005938	cell cortex	cellular_component	8/204	317/22360	0.006455	0.03855	8	FNBP1	hsa_circ_0089068;hsa_circ_0089071	2.77
GO:0005938	cell cortex	cellular_component	8/204	317/22360	0.006455	0.03855	8	EPB41	hsa_circ_0011175;hsa_circ_0011172	2.77
GO:0005814	centriole	cellular_component	4/204	159/22360	0.03451	0.09607	4	CCNF	hsa_circ_0037525	2.76
GO:0005814	centriole	cellular_component	4/204	159/22360	0.03451	0.09607	4	WDR90	hsa_circ_0037219	2.76
GO:0005814	centriole	cellular_component	4/204	159/22360	0.03451	0.09607	4	KIF2A	hsa_circ_0001490	2.76
GO:0005814	centriole	cellular_component	4/204	159/22360	0.03451	0.09607	4	NEURL4	hsa_circ_0041821	2.76
GO:0032787	monocarboxylic acid metabolic process	biological_process	17/204	675/22360	0.0001763	0.02262	17	PFKFB2	hsa_circ_0016288	2.76
GO:0032787	monocarboxylic acid metabolic process	biological_process	17/204	675/22360	0.0001763	0.02262	17	ACAA1	hsa_circ_0064856	2.76
GO:0032787	monocarboxylic acid metabolic process	biological_process	17/204	675/22360	0.0001763	0.02262	17	PDPR	hsa_circ_0040127;hsa_circ_0040128	2.76
GO:0032787	monocarboxylic acid metabolic process	biological_process	17/204	675/22360	0.0001763	0.02262	17	ACAD10	hsa_circ_0005237	2.76
GO:0032787	monocarboxylic acid metabolic process	biological_process	17/204	675/22360	0.0001763	0.02262	17	ENO1	hsa_circ_0009618;hsa_circ_0009631	2.76
GO:0032787	monocarboxylic acid metabolic process	biological_process	17/204	675/22360	0.0001763	0.02262	17	NUP188	hsa_circ_0088953;hsa_circ_0088964;hsa_circ_0088963;hsa_circ_0088957;hsa_circ_0088956;hsa_circ_0088961;hsa_circ_0088962;hsa_circ_0088960;hsa_circ_0088955	2.76
GO:0032787	monocarboxylic acid metabolic process	biological_process	17/204	675/22360	0.0001763	0.02262	17	ELOVL1	hsa_circ_0012030	2.76
GO:0032787	monocarboxylic acid metabolic process	biological_process	17/204	675/22360	0.0001763	0.02262	17	FASN	hsa_circ_0046331	2.76
GO:0032787	monocarboxylic acid metabolic process	biological_process	17/204	675/22360	0.0001763	0.02262	17	WDTC1	hsa_circ_0011049	2.76
GO:0032787	monocarboxylic acid metabolic process	biological_process	17/204	675/22360	0.0001763	0.02262	17	NUP88	hsa_circ_0041692	2.76
GO:0032787	monocarboxylic acid metabolic process	biological_process	17/204	675/22360	0.0001763	0.02262	17	SLC27A4	hsa_circ_0088789	2.76
GO:0032787	monocarboxylic acid metabolic process	biological_process	17/204	675/22360	0.0001763	0.02262	17	ALDOC	hsa_circ_0042559	2.76
GO:0032787	monocarboxylic acid metabolic process	biological_process	17/204	675/22360	0.0001763	0.02262	17	HAGH	hsa_circ_0037348	2.76
GO:0032787	monocarboxylic acid metabolic process	biological_process	17/204	675/22360	0.0001763	0.02262	17	ACACA	hsa_circ_0043252	2.76
GO:0032787	monocarboxylic acid metabolic process	biological_process	17/204	675/22360	0.0001763	0.02262	17	FADS1	hsa_circ_0022372;hsa_circ_0022367	2.76
GO:0032787	monocarboxylic acid metabolic process	biological_process	17/204	675/22360	0.0001763	0.02262	17	SNCA	hsa_circ_0070441	2.76
GO:0032787	monocarboxylic acid metabolic process	biological_process	17/204	675/22360	0.0001763	0.02262	17	ACSF3	hsa_circ_0006958	2.76
GO:0010977	negative regulation of neuron projection development	biological_process	4/204	159/22360	0.03451	0.09607	4	PPP3CA	hsa_circ_0070512	2.76
GO:0010977	negative regulation of neuron projection development	biological_process	4/204	159/22360	0.03451	0.09607	4	RHOA	hsa_circ_0065641	2.76
GO:0010977	negative regulation of neuron projection development	biological_process	4/204	159/22360	0.03451	0.09607	4	CARM1	hsa_circ_0004552;hsa_circ_0049347;hsa_circ_0049350;hsa_circ_0049349	2.76
GO:0010977	negative regulation of neuron projection development	biological_process	4/204	159/22360	0.03451	0.09607	4	B2M	hsa_circ_0000598;hsa_circ_0035110	2.76
GO:0051186	cofactor metabolic process	biological_process	12/204	478/22360	0.001329	0.02164	12	MTRR	hsa_circ_0071795	2.75
GO:0051186	cofactor metabolic process	biological_process	12/204	478/22360	0.001329	0.02164	12	NNT	hsa_circ_0072401;hsa_circ_0072424	2.75
GO:0051186	cofactor metabolic process	biological_process	12/204	478/22360	0.001329	0.02164	12	PDPR	hsa_circ_0040127;hsa_circ_0040128	2.75
GO:0051186	cofactor metabolic process	biological_process	12/204	478/22360	0.001329	0.02164	12	CYBB	hsa_circ_0090185	2.75
GO:0051186	cofactor metabolic process	biological_process	12/204	478/22360	0.001329	0.02164	12	ALAS2	hsa_circ_0090851	2.75
GO:0051186	cofactor metabolic process	biological_process	12/204	478/22360	0.001329	0.02164	12	HAGH	hsa_circ_0037348	2.75
GO:0051186	cofactor metabolic process	biological_process	12/204	478/22360	0.001329	0.02164	12	ACACA	hsa_circ_0043252	2.75
GO:0051186	cofactor metabolic process	biological_process	12/204	478/22360	0.001329	0.02164	12	ELOVL1	hsa_circ_0012030	2.75
GO:0051186	cofactor metabolic process	biological_process	12/204	478/22360	0.001329	0.02164	12	SNCA	hsa_circ_0070441	2.75
GO:0051186	cofactor metabolic process	biological_process	12/204	478/22360	0.001329	0.02164	12	FASN	hsa_circ_0046331	2.75
GO:0051186	cofactor metabolic process	biological_process	12/204	478/22360	0.001329	0.02164	12	PRDX6	hsa_circ_0015269	2.75
GO:0051186	cofactor metabolic process	biological_process	12/204	478/22360	0.001329	0.02164	12	ACSF3	hsa_circ_0006958	2.75
GO:0046034	ATP metabolic process	biological_process	8/204	320/22360	0.006852	0.04035	8	ENO1	hsa_circ_0009618;hsa_circ_0009631	2.74
GO:0046034	ATP metabolic process	biological_process	8/204	320/22360	0.006852	0.04035	8	NUP188	hsa_circ_0088953;hsa_circ_0088964;hsa_circ_0088963;hsa_circ_0088957;hsa_circ_0088956;hsa_circ_0088961;hsa_circ_0088962;hsa_circ_0088960;hsa_circ_0088955	2.74
GO:0046034	ATP metabolic process	biological_process	8/204	320/22360	0.006852	0.04035	8	ALDOC	hsa_circ_0042559	2.74
GO:0046034	ATP metabolic process	biological_process	8/204	320/22360	0.006852	0.04035	8	SNCA	hsa_circ_0070441	2.74
GO:0046034	ATP metabolic process	biological_process	8/204	320/22360	0.006852	0.04035	8	RHOA	hsa_circ_0065641	2.74
GO:0046034	ATP metabolic process	biological_process	8/204	320/22360	0.006852	0.04035	8	NDUFB10	hsa_circ_0037367	2.74
GO:0046034	ATP metabolic process	biological_process	8/204	320/22360	0.006852	0.04035	8	PFKFB2	hsa_circ_0016288	2.74
GO:0046034	ATP metabolic process	biological_process	8/204	320/22360	0.006852	0.04035	8	NUP88	hsa_circ_0041692	2.74
GO:0002446	neutrophil mediated immunity	biological_process	15/204	602/22360	0.0004371	0.0257	15	ABR	hsa_circ_0041183	2.73
GO:0002446	neutrophil mediated immunity	biological_process	15/204	602/22360	0.0004371	0.0257	15	UBR4	hsa_circ_0010344;hsa_circ_0010351	2.73
GO:0002446	neutrophil mediated immunity	biological_process	15/204	602/22360	0.0004371	0.0257	15	GALNS	hsa_circ_0040901	2.73
GO:0002446	neutrophil mediated immunity	biological_process	15/204	602/22360	0.0004371	0.0257	15	ITGAL	hsa_circ_0039045	2.73
GO:0002446	neutrophil mediated immunity	biological_process	15/204	602/22360	0.0004371	0.0257	15	B2M	hsa_circ_0000598;hsa_circ_0035110	2.73
GO:0002446	neutrophil mediated immunity	biological_process	15/204	602/22360	0.0004371	0.0257	15	CPNE1	hsa_circ_0060119	2.73
GO:0002446	neutrophil mediated immunity	biological_process	15/204	602/22360	0.0004371	0.0257	15	ACAA1	hsa_circ_0064856	2.73
GO:0002446	neutrophil mediated immunity	biological_process	15/204	602/22360	0.0004371	0.0257	15	ALDOC	hsa_circ_0042559	2.73
GO:0002446	neutrophil mediated immunity	biological_process	15/204	602/22360	0.0004371	0.0257	15	CYBB	hsa_circ_0090185	2.73
GO:0002446	neutrophil mediated immunity	biological_process	15/204	602/22360	0.0004371	0.0257	15	GRN	hsa_circ_0044067;hsa_circ_0044068;hsa_circ_0044063	2.73
GO:0002446	neutrophil mediated immunity	biological_process	15/204	602/22360	0.0004371	0.0257	15	RHOA	hsa_circ_0065641	2.73
GO:0002446	neutrophil mediated immunity	biological_process	15/204	602/22360	0.0004371	0.0257	15	PRDX6	hsa_circ_0015269	2.73
GO:0002446	neutrophil mediated immunity	biological_process	15/204	602/22360	0.0004371	0.0257	15	NCKAP1L	hsa_circ_0026780	2.73
GO:0002446	neutrophil mediated immunity	biological_process	15/204	602/22360	0.0004371	0.0257	15	GLB1	hsa_circ_0064710	2.73
GO:0002446	neutrophil mediated immunity	biological_process	15/204	602/22360	0.0004371	0.0257	15	GUSB	hsa_circ_0080329	2.73
GO:0046890	regulation of lipid biosynthetic process	biological_process	5/204	201/22360	0.02389	0.07675	5	FASN	hsa_circ_0046331	2.73
GO:0046890	regulation of lipid biosynthetic process	biological_process	5/204	201/22360	0.02389	0.07675	5	WDTC1	hsa_circ_0011049	2.73
GO:0046890	regulation of lipid biosynthetic process	biological_process	5/204	201/22360	0.02389	0.07675	5	ACACA	hsa_circ_0043252	2.73
GO:0046890	regulation of lipid biosynthetic process	biological_process	5/204	201/22360	0.02389	0.07675	5	GPLD1	hsa_circ_0075840	2.73
GO:0046890	regulation of lipid biosynthetic process	biological_process	5/204	201/22360	0.02389	0.07675	5	CGA	hsa_circ_0077260;hsa_circ_0077259	2.73
GO:0004721	phosphoprotein phosphatase activity	molecular_function	8/204	322/22360	0.007128	0.03976	8	PPM1F	hsa_circ_0062444	2.72
GO:0004721	phosphoprotein phosphatase activity	molecular_function	8/204	322/22360	0.007128	0.03976	8	NCKAP1L	hsa_circ_0026780	2.72
GO:0004721	phosphoprotein phosphatase activity	molecular_function	8/204	322/22360	0.007128	0.03976	8	CTDSPL	hsa_circ_0064849	2.72
GO:0004721	phosphoprotein phosphatase activity	molecular_function	8/204	322/22360	0.007128	0.03976	8	PPP1R12A	hsa_circ_0000423	2.72
GO:0004721	phosphoprotein phosphatase activity	molecular_function	8/204	322/22360	0.007128	0.03976	8	GSK3B	hsa_circ_0008797;hsa_circ_0066894;hsa_circ_0004259;hsa_circ_0066900	2.72
GO:0004721	phosphoprotein phosphatase activity	molecular_function	8/204	322/22360	0.007128	0.03976	8	PPP3CC	hsa_circ_0083626	2.72
GO:0004721	phosphoprotein phosphatase activity	molecular_function	8/204	322/22360	0.007128	0.03976	8	PPP3CA	hsa_circ_0070512	2.72
GO:0004721	phosphoprotein phosphatase activity	molecular_function	8/204	322/22360	0.007128	0.03976	8	GNAI2	hsa_circ_0065842	2.72
GO:0042119	neutrophil activation	biological_process	15/204	606/22360	0.0004693	0.02685	15	UBR4	hsa_circ_0010344;hsa_circ_0010351	2.71
GO:0042119	neutrophil activation	biological_process	15/204	606/22360	0.0004693	0.02685	15	ABR	hsa_circ_0041183	2.71
GO:0042119	neutrophil activation	biological_process	15/204	606/22360	0.0004693	0.02685	15	B2M	hsa_circ_0000598;hsa_circ_0035110	2.71
GO:0042119	neutrophil activation	biological_process	15/204	606/22360	0.0004693	0.02685	15	ITGAL	hsa_circ_0039045	2.71
GO:0042119	neutrophil activation	biological_process	15/204	606/22360	0.0004693	0.02685	15	GALNS	hsa_circ_0040901	2.71
GO:0042119	neutrophil activation	biological_process	15/204	606/22360	0.0004693	0.02685	15	CPNE1	hsa_circ_0060119	2.71
GO:0042119	neutrophil activation	biological_process	15/204	606/22360	0.0004693	0.02685	15	ACAA1	hsa_circ_0064856	2.71
GO:0042119	neutrophil activation	biological_process	15/204	606/22360	0.0004693	0.02685	15	ALDOC	hsa_circ_0042559	2.71
GO:0042119	neutrophil activation	biological_process	15/204	606/22360	0.0004693	0.02685	15	GRN	hsa_circ_0044067;hsa_circ_0044068;hsa_circ_0044063	2.71
GO:0042119	neutrophil activation	biological_process	15/204	606/22360	0.0004693	0.02685	15	CYBB	hsa_circ_0090185	2.71
GO:0042119	neutrophil activation	biological_process	15/204	606/22360	0.0004693	0.02685	15	PRDX6	hsa_circ_0015269	2.71
GO:0042119	neutrophil activation	biological_process	15/204	606/22360	0.0004693	0.02685	15	RHOA	hsa_circ_0065641	2.71
GO:0042119	neutrophil activation	biological_process	15/204	606/22360	0.0004693	0.02685	15	GUSB	hsa_circ_0080329	2.71
GO:0042119	neutrophil activation	biological_process	15/204	606/22360	0.0004693	0.02685	15	GLB1	hsa_circ_0064710	2.71
GO:0042119	neutrophil activation	biological_process	15/204	606/22360	0.0004693	0.02685	15	NCKAP1L	hsa_circ_0026780	2.71
GO:0010950	positive regulation of endopeptidase activity	biological_process	5/204	202/22360	0.02441	0.07824	5	NLRP1	hsa_circ_0041727	2.71
GO:0010950	positive regulation of endopeptidase activity	biological_process	5/204	202/22360	0.02441	0.07824	5	PPM1F	hsa_circ_0062444	2.71
GO:0010950	positive regulation of endopeptidase activity	biological_process	5/204	202/22360	0.02441	0.07824	5	SNCA	hsa_circ_0070441	2.71
GO:0010950	positive regulation of endopeptidase activity	biological_process	5/204	202/22360	0.02441	0.07824	5	RHOA	hsa_circ_0065641	2.71
GO:0010950	positive regulation of endopeptidase activity	biological_process	5/204	202/22360	0.02441	0.07824	5	MTCH1	hsa_circ_0076206	2.71
GO:0007369	gastrulation	biological_process	5/204	202/22360	0.02441	0.07824	5	ACVR1	hsa_circ_0056766;hsa_circ_0056764;hsa_circ_0056763	2.71
GO:0007369	gastrulation	biological_process	5/204	202/22360	0.02441	0.07824	5	ITGB4	hsa_circ_0045686	2.71
GO:0007369	gastrulation	biological_process	5/204	202/22360	0.02441	0.07824	5	ITGB1	hsa_circ_0018155;hsa_circ_0018146	2.71
GO:0007369	gastrulation	biological_process	5/204	202/22360	0.02441	0.07824	5	LDB1	hsa_circ_0019669	2.71
GO:0007369	gastrulation	biological_process	5/204	202/22360	0.02441	0.07824	5	LAMB1	hsa_circ_0081920;hsa_circ_0081909;hsa_circ_0081928;hsa_circ_0081910;hsa_circ_0081914;hsa_circ_0081930	2.71
GO:0048872	homeostasis of number of cells	biological_process	7/204	285/22360	0.01137	0.05221	7	SPI1	hsa_circ_0000301	2.69
GO:0048872	homeostasis of number of cells	biological_process	7/204	285/22360	0.01137	0.05221	7	AXL	hsa_circ_0051202;hsa_circ_0051203	2.69
GO:0048872	homeostasis of number of cells	biological_process	7/204	285/22360	0.01137	0.05221	7	NCKAP1L	hsa_circ_0026780	2.69
GO:0048872	homeostasis of number of cells	biological_process	7/204	285/22360	0.01137	0.05221	7	LDB1	hsa_circ_0019669	2.69
GO:0048872	homeostasis of number of cells	biological_process	7/204	285/22360	0.01137	0.05221	7	B2M	hsa_circ_0000598;hsa_circ_0035110	2.69
GO:0048872	homeostasis of number of cells	biological_process	7/204	285/22360	0.01137	0.05221	7	EPAS1	hsa_circ_0054449	2.69
GO:0048872	homeostasis of number of cells	biological_process	7/204	285/22360	0.01137	0.05221	7	ALAS2	hsa_circ_0090851	2.69
GO:0031032	actomyosin structure organization	biological_process	5/204	204/22360	0.02549	0.07912	5	RHOA	hsa_circ_0065641	2.69
GO:0031032	actomyosin structure organization	biological_process	5/204	204/22360	0.02549	0.07912	5	EPB41	hsa_circ_0011175;hsa_circ_0011172	2.69
GO:0031032	actomyosin structure organization	biological_process	5/204	204/22360	0.02549	0.07912	5	KRT19	hsa_circ_0043597	2.69
GO:0031032	actomyosin structure organization	biological_process	5/204	204/22360	0.02549	0.07912	5	ITGB1	hsa_circ_0018155;hsa_circ_0018146	2.69
GO:0031032	actomyosin structure organization	biological_process	5/204	204/22360	0.02549	0.07912	5	PPM1F	hsa_circ_0062444	2.69
GO:0070972	protein localization to endoplasmic reticulum	biological_process	4/204	163/22360	0.03787	0.1014	4	GBF1	hsa_circ_0019716	2.69
GO:0070972	protein localization to endoplasmic reticulum	biological_process	4/204	163/22360	0.03787	0.1014	4	RPS27	hsa_circ_0014355	2.69
GO:0070972	protein localization to endoplasmic reticulum	biological_process	4/204	163/22360	0.03787	0.1014	4	RPL9	hsa_circ_0069478	2.69
GO:0070972	protein localization to endoplasmic reticulum	biological_process	4/204	163/22360	0.03787	0.1014	4	RPL24	hsa_circ_0066699	2.69
GO:0045862	positive regulation of proteolysis	biological_process	10/204	409/22360	0.003623	0.02944	10	NLRP1	hsa_circ_0041727	2.68
GO:0045862	positive regulation of proteolysis	biological_process	10/204	409/22360	0.003623	0.02944	10	GSK3B	hsa_circ_0008797;hsa_circ_0066894;hsa_circ_0004259;hsa_circ_0066900	2.68
GO:0045862	positive regulation of proteolysis	biological_process	10/204	409/22360	0.003623	0.02944	10	GPLD1	hsa_circ_0075840	2.68
GO:0045862	positive regulation of proteolysis	biological_process	10/204	409/22360	0.003623	0.02944	10	MTCH1	hsa_circ_0076206	2.68
GO:0045862	positive regulation of proteolysis	biological_process	10/204	409/22360	0.003623	0.02944	10	ARIH1	hsa_circ_0008808	2.68
GO:0045862	positive regulation of proteolysis	biological_process	10/204	409/22360	0.003623	0.02944	10	GRN	hsa_circ_0044067;hsa_circ_0044068;hsa_circ_0044063	2.68
GO:0045862	positive regulation of proteolysis	biological_process	10/204	409/22360	0.003623	0.02944	10	PPM1F	hsa_circ_0062444	2.68
GO:0045862	positive regulation of proteolysis	biological_process	10/204	409/22360	0.003623	0.02944	10	ENO1	hsa_circ_0009618;hsa_circ_0009631	2.68
GO:0045862	positive regulation of proteolysis	biological_process	10/204	409/22360	0.003623	0.02944	10	SNCA	hsa_circ_0070441	2.68
GO:0045862	positive regulation of proteolysis	biological_process	10/204	409/22360	0.003623	0.02944	10	RHOA	hsa_circ_0065641	2.68
GO:0051345	positive regulation of hydrolase activity	biological_process	21/204	858/22360	5.529e-05	0.01463	21	ARHGAP26	hsa_circ_0074365	2.68
GO:0051345	positive regulation of hydrolase activity	biological_process	21/204	858/22360	5.529e-05	0.01463	21	CORO1C	hsa_circ_0028080	2.68
GO:0051345	positive regulation of hydrolase activity	biological_process	21/204	858/22360	5.529e-05	0.01463	21	RHOA	hsa_circ_0065641	2.68
GO:0051345	positive regulation of hydrolase activity	biological_process	21/204	858/22360	5.529e-05	0.01463	21	ITGB1	hsa_circ_0018155;hsa_circ_0018146	2.68
GO:0051345	positive regulation of hydrolase activity	biological_process	21/204	858/22360	5.529e-05	0.01463	21	GSK3B	hsa_circ_0008797;hsa_circ_0066894;hsa_circ_0004259;hsa_circ_0066900	2.68
GO:0051345	positive regulation of hydrolase activity	biological_process	21/204	858/22360	5.529e-05	0.01463	21	NLRP1	hsa_circ_0041727	2.68
GO:0051345	positive regulation of hydrolase activity	biological_process	21/204	858/22360	5.529e-05	0.01463	21	GPLD1	hsa_circ_0075840	2.68
GO:0051345	positive regulation of hydrolase activity	biological_process	21/204	858/22360	5.529e-05	0.01463	21	TBCD	hsa_circ_0046593	2.68
GO:0051345	positive regulation of hydrolase activity	biological_process	21/204	858/22360	5.529e-05	0.01463	21	TBC1D13	hsa_circ_0088916	2.68
GO:0051345	positive regulation of hydrolase activity	biological_process	21/204	858/22360	5.529e-05	0.01463	21	PPP1R12A	hsa_circ_0000423	2.68
GO:0051345	positive regulation of hydrolase activity	biological_process	21/204	858/22360	5.529e-05	0.01463	21	ARHGAP29	hsa_circ_0013224	2.68
GO:0051345	positive regulation of hydrolase activity	biological_process	21/204	858/22360	5.529e-05	0.01463	21	AGRN	hsa_circ_0009233	2.68
GO:0051345	positive regulation of hydrolase activity	biological_process	21/204	858/22360	5.529e-05	0.01463	21	GRN	hsa_circ_0044067;hsa_circ_0044068;hsa_circ_0044063	2.68
GO:0051345	positive regulation of hydrolase activity	biological_process	21/204	858/22360	5.529e-05	0.01463	21	PPM1F	hsa_circ_0062444	2.68
GO:0051345	positive regulation of hydrolase activity	biological_process	21/204	858/22360	5.529e-05	0.01463	21	SNCA	hsa_circ_0070441	2.68
GO:0051345	positive regulation of hydrolase activity	biological_process	21/204	858/22360	5.529e-05	0.01463	21	NCKAP1L	hsa_circ_0026780	2.68
GO:0051345	positive regulation of hydrolase activity	biological_process	21/204	858/22360	5.529e-05	0.01463	21	ABR	hsa_circ_0041183	2.68
GO:0051345	positive regulation of hydrolase activity	biological_process	21/204	858/22360	5.529e-05	0.01463	21	DOCK8	hsa_circ_0086187	2.68
GO:0051345	positive regulation of hydrolase activity	biological_process	21/204	858/22360	5.529e-05	0.01463	21	GNAO1	hsa_circ_0039422	2.68
GO:0051345	positive regulation of hydrolase activity	biological_process	21/204	858/22360	5.529e-05	0.01463	21	SEC23B	hsa_circ_0059535	2.68
GO:0051345	positive regulation of hydrolase activity	biological_process	21/204	858/22360	5.529e-05	0.01463	21	MTCH1	hsa_circ_0076206	2.68
GO:0045165	cell fate commitment	biological_process	7/204	286/22360	0.0116	0.05287	7	NOTCH2	hsa_circ_0013777	2.68
GO:0045165	cell fate commitment	biological_process	7/204	286/22360	0.0116	0.05287	7	SPN	hsa_circ_0000686	2.68
GO:0045165	cell fate commitment	biological_process	7/204	286/22360	0.0116	0.05287	7	ACVR1	hsa_circ_0056766;hsa_circ_0056764;hsa_circ_0056763	2.68
GO:0045165	cell fate commitment	biological_process	7/204	286/22360	0.0116	0.05287	7	EPAS1	hsa_circ_0054449	2.68
GO:0045165	cell fate commitment	biological_process	7/204	286/22360	0.0116	0.05287	7	NOTCH3	hsa_circ_0049835	2.68
GO:0045165	cell fate commitment	biological_process	7/204	286/22360	0.0116	0.05287	7	ITGB1	hsa_circ_0018155;hsa_circ_0018146	2.68
GO:0045165	cell fate commitment	biological_process	7/204	286/22360	0.0116	0.05287	7	RHOA	hsa_circ_0065641	2.68
GO:0035303	regulation of dephosphorylation	biological_process	6/204	246/22360	0.01753	0.06551	6	NCKAP1L	hsa_circ_0026780	2.67
GO:0035303	regulation of dephosphorylation	biological_process	6/204	246/22360	0.01753	0.06551	6	GNAI2	hsa_circ_0065842	2.67
GO:0035303	regulation of dephosphorylation	biological_process	6/204	246/22360	0.01753	0.06551	6	ELL	hsa_circ_0050114	2.67
GO:0035303	regulation of dephosphorylation	biological_process	6/204	246/22360	0.01753	0.06551	6	PPP1R12A	hsa_circ_0000423	2.67
GO:0035303	regulation of dephosphorylation	biological_process	6/204	246/22360	0.01753	0.06551	6	GPLD1	hsa_circ_0075840	2.67
GO:0035303	regulation of dephosphorylation	biological_process	6/204	246/22360	0.01753	0.06551	6	GSK3B	hsa_circ_0008797;hsa_circ_0066894;hsa_circ_0004259;hsa_circ_0066900	2.67
GO:0016573	histone acetylation	biological_process	4/204	164/22360	0.03874	0.1034	4	RPS6KA4	hsa_circ_0022698;hsa_circ_0022701;hsa_circ_0022700	2.67
GO:0016573	histone acetylation	biological_process	4/204	164/22360	0.03874	0.1034	4	LDB1	hsa_circ_0019669	2.67
GO:0016573	histone acetylation	biological_process	4/204	164/22360	0.03874	0.1034	4	SNCA	hsa_circ_0070441	2.67
GO:0016573	histone acetylation	biological_process	4/204	164/22360	0.03874	0.1034	4	SPI1	hsa_circ_0000301	2.67
GO:0005759	mitochondrial matrix	cellular_component	12/204	499/22360	0.001941	0.0241	12	HAGH	hsa_circ_0037348	2.64
GO:0005759	mitochondrial matrix	cellular_component	12/204	499/22360	0.001941	0.0241	12	PMPCA	hsa_circ_0089535	2.64
GO:0005759	mitochondrial matrix	cellular_component	12/204	499/22360	0.001941	0.0241	12	ALAS2	hsa_circ_0090851	2.64
GO:0005759	mitochondrial matrix	cellular_component	12/204	499/22360	0.001941	0.0241	12	ACAD10	hsa_circ_0005237	2.64
GO:0005759	mitochondrial matrix	cellular_component	12/204	499/22360	0.001941	0.0241	12	TOP3A	hsa_circ_0042333	2.64
GO:0005759	mitochondrial matrix	cellular_component	12/204	499/22360	0.001941	0.0241	12	SNCA	hsa_circ_0070441	2.64
GO:0005759	mitochondrial matrix	cellular_component	12/204	499/22360	0.001941	0.0241	12	ATAD3A	hsa_circ_0009292	2.64
GO:0005759	mitochondrial matrix	cellular_component	12/204	499/22360	0.001941	0.0241	12	ACSF3	hsa_circ_0006958	2.64
GO:0005759	mitochondrial matrix	cellular_component	12/204	499/22360	0.001941	0.0241	12	MRPL28	hsa_circ_0037164	2.64
GO:0005759	mitochondrial matrix	cellular_component	12/204	499/22360	0.001941	0.0241	12	SIRT3	hsa_circ_0006467	2.64
GO:0005759	mitochondrial matrix	cellular_component	12/204	499/22360	0.001941	0.0241	12	SHC1	hsa_circ_0014457	2.64
GO:0005759	mitochondrial matrix	cellular_component	12/204	499/22360	0.001941	0.0241	12	PDPR	hsa_circ_0040127;hsa_circ_0040128	2.64
GO:0034774	secretory granule lumen	cellular_component	9/204	373/22360	0.005849	0.036	9	ACAA1	hsa_circ_0064856	2.64
GO:0034774	secretory granule lumen	cellular_component	9/204	373/22360	0.005849	0.036	9	GALNS	hsa_circ_0040901	2.64
GO:0034774	secretory granule lumen	cellular_component	9/204	373/22360	0.005849	0.036	9	B2M	hsa_circ_0000598;hsa_circ_0035110	2.64
GO:0034774	secretory granule lumen	cellular_component	9/204	373/22360	0.005849	0.036	9	GLB1	hsa_circ_0064710	2.64
GO:0034774	secretory granule lumen	cellular_component	9/204	373/22360	0.005849	0.036	9	GUSB	hsa_circ_0080329	2.64
GO:0034774	secretory granule lumen	cellular_component	9/204	373/22360	0.005849	0.036	9	PRDX6	hsa_circ_0015269	2.64
GO:0034774	secretory granule lumen	cellular_component	9/204	373/22360	0.005849	0.036	9	VWF	hsa_circ_0025094	2.64
GO:0034774	secretory granule lumen	cellular_component	9/204	373/22360	0.005849	0.036	9	GRN	hsa_circ_0044067;hsa_circ_0044068;hsa_circ_0044063	2.64
GO:0034774	secretory granule lumen	cellular_component	9/204	373/22360	0.005849	0.036	9	ALDOC	hsa_circ_0042559	2.64
GO:0006457	protein folding	biological_process	6/204	250/22360	0.019	0.068	6	B2M	hsa_circ_0000598;hsa_circ_0035110	2.63
GO:0006457	protein folding	biological_process	6/204	250/22360	0.019	0.068	6	GRN	hsa_circ_0044067;hsa_circ_0044068;hsa_circ_0044063	2.63
GO:0006457	protein folding	biological_process	6/204	250/22360	0.019	0.068	6	GNAO1	hsa_circ_0039422	2.63
GO:0006457	protein folding	biological_process	6/204	250/22360	0.019	0.068	6	TBCD	hsa_circ_0046593	2.63
GO:0006457	protein folding	biological_process	6/204	250/22360	0.019	0.068	6	GNB1	hsa_circ_0009349;hsa_circ_0009341	2.63
GO:0006457	protein folding	biological_process	6/204	250/22360	0.019	0.068	6	GNAI2	hsa_circ_0065842	2.63
GO:0007219	Notch signaling pathway	biological_process	5/204	208/22360	0.02774	0.08517	5	TRAF7	hsa_circ_0037481	2.63
GO:0007219	Notch signaling pathway	biological_process	5/204	208/22360	0.02774	0.08517	5	NOTCH2	hsa_circ_0013777	2.63
GO:0007219	Notch signaling pathway	biological_process	5/204	208/22360	0.02774	0.08517	5	KRT19	hsa_circ_0043597	2.63
GO:0007219	Notch signaling pathway	biological_process	5/204	208/22360	0.02774	0.08517	5	NOTCH3	hsa_circ_0049835	2.63
GO:0007219	Notch signaling pathway	biological_process	5/204	208/22360	0.02774	0.08517	5	PLXND1	hsa_circ_0067314	2.63
GO:0016311	dephosphorylation	biological_process	13/204	541/22360	0.001347	0.02177	13	ELL	hsa_circ_0050114	2.63
GO:0016311	dephosphorylation	biological_process	13/204	541/22360	0.001347	0.02177	13	NCKAP1L	hsa_circ_0026780	2.63
GO:0016311	dephosphorylation	biological_process	13/204	541/22360	0.001347	0.02177	13	PNKP	hsa_circ_0051979	2.63
GO:0016311	dephosphorylation	biological_process	13/204	541/22360	0.001347	0.02177	13	PPM1F	hsa_circ_0062444	2.63
GO:0016311	dephosphorylation	biological_process	13/204	541/22360	0.001347	0.02177	13	GNAI2	hsa_circ_0065842	2.63
GO:0016311	dephosphorylation	biological_process	13/204	541/22360	0.001347	0.02177	13	PPP3CA	hsa_circ_0070512	2.63
GO:0016311	dephosphorylation	biological_process	13/204	541/22360	0.001347	0.02177	13	GPLD1	hsa_circ_0075840	2.63
GO:0016311	dephosphorylation	biological_process	13/204	541/22360	0.001347	0.02177	13	PFKFB2	hsa_circ_0016288	2.63
GO:0016311	dephosphorylation	biological_process	13/204	541/22360	0.001347	0.02177	13	GSK3B	hsa_circ_0008797;hsa_circ_0066894;hsa_circ_0004259;hsa_circ_0066900	2.63
GO:0016311	dephosphorylation	biological_process	13/204	541/22360	0.001347	0.02177	13	PPP3CC	hsa_circ_0083626	2.63
GO:0016311	dephosphorylation	biological_process	13/204	541/22360	0.001347	0.02177	13	CTDSPL	hsa_circ_0064849	2.63
GO:0016311	dephosphorylation	biological_process	13/204	541/22360	0.001347	0.02177	13	PIKFYVE	hsa_circ_0057976	2.63
GO:0016311	dephosphorylation	biological_process	13/204	541/22360	0.001347	0.02177	13	PPP1R12A	hsa_circ_0000423	2.63
GO:0060205	cytoplasmic vesicle lumen	cellular_component	9/204	377/22360	0.006293	0.03801	9	GUSB	hsa_circ_0080329	2.62
GO:0060205	cytoplasmic vesicle lumen	cellular_component	9/204	377/22360	0.006293	0.03801	9	GLB1	hsa_circ_0064710	2.62
GO:0060205	cytoplasmic vesicle lumen	cellular_component	9/204	377/22360	0.006293	0.03801	9	PRDX6	hsa_circ_0015269	2.62
GO:0060205	cytoplasmic vesicle lumen	cellular_component	9/204	377/22360	0.006293	0.03801	9	VWF	hsa_circ_0025094	2.62
GO:0060205	cytoplasmic vesicle lumen	cellular_component	9/204	377/22360	0.006293	0.03801	9	GRN	hsa_circ_0044067;hsa_circ_0044068;hsa_circ_0044063	2.62
GO:0060205	cytoplasmic vesicle lumen	cellular_component	9/204	377/22360	0.006293	0.03801	9	ALDOC	hsa_circ_0042559	2.62
GO:0060205	cytoplasmic vesicle lumen	cellular_component	9/204	377/22360	0.006293	0.03801	9	ACAA1	hsa_circ_0064856	2.62
GO:0060205	cytoplasmic vesicle lumen	cellular_component	9/204	377/22360	0.006293	0.03801	9	GALNS	hsa_circ_0040901	2.62
GO:0060205	cytoplasmic vesicle lumen	cellular_component	9/204	377/22360	0.006293	0.03801	9	B2M	hsa_circ_0000598;hsa_circ_0035110	2.62
GO:0030098	lymphocyte differentiation	biological_process	9/204	376/22360	0.006179	0.03748	9	SPN	hsa_circ_0000686	2.62
GO:0030098	lymphocyte differentiation	biological_process	9/204	376/22360	0.006179	0.03748	9	NOTCH2	hsa_circ_0013777	2.62
GO:0030098	lymphocyte differentiation	biological_process	9/204	376/22360	0.006179	0.03748	9	B2M	hsa_circ_0000598;hsa_circ_0035110	2.62
GO:0030098	lymphocyte differentiation	biological_process	9/204	376/22360	0.006179	0.03748	9	SPI1	hsa_circ_0000301	2.62
GO:0030098	lymphocyte differentiation	biological_process	9/204	376/22360	0.006179	0.03748	9	AXL	hsa_circ_0051202;hsa_circ_0051203	2.62
GO:0030098	lymphocyte differentiation	biological_process	9/204	376/22360	0.006179	0.03748	9	GPS2	hsa_circ_0041803	2.62
GO:0030098	lymphocyte differentiation	biological_process	9/204	376/22360	0.006179	0.03748	9	RHOA	hsa_circ_0065641	2.62
GO:0030098	lymphocyte differentiation	biological_process	9/204	376/22360	0.006179	0.03748	9	ITGB1	hsa_circ_0018155;hsa_circ_0018146	2.62
GO:0030098	lymphocyte differentiation	biological_process	9/204	376/22360	0.006179	0.03748	9	NCKAP1L	hsa_circ_0026780	2.62
GO:0003924	GTPase activity	molecular_function	20/204	843/22360	0.0001231	0.0193	20	AGRN	hsa_circ_0009233	2.6
GO:0003924	GTPase activity	molecular_function	20/204	843/22360	0.0001231	0.0193	20	ARHGAP29	hsa_circ_0013224	2.6
GO:0003924	GTPase activity	molecular_function	20/204	843/22360	0.0001231	0.0193	20	NCKAP1L	hsa_circ_0026780	2.6
GO:0003924	GTPase activity	molecular_function	20/204	843/22360	0.0001231	0.0193	20	TRAPPC6A	hsa_circ_0051442;hsa_circ_0051441	2.6
GO:0003924	GTPase activity	molecular_function	20/204	843/22360	0.0001231	0.0193	20	GNAO1	hsa_circ_0039422	2.6
GO:0003924	GTPase activity	molecular_function	20/204	843/22360	0.0001231	0.0193	20	SEC23B	hsa_circ_0059535	2.6
GO:0003924	GTPase activity	molecular_function	20/204	843/22360	0.0001231	0.0193	20	DOCK8	hsa_circ_0086187	2.6
GO:0003924	GTPase activity	molecular_function	20/204	843/22360	0.0001231	0.0193	20	ABR	hsa_circ_0041183	2.6
GO:0003924	GTPase activity	molecular_function	20/204	843/22360	0.0001231	0.0193	20	CORO1C	hsa_circ_0028080	2.6
GO:0003924	GTPase activity	molecular_function	20/204	843/22360	0.0001231	0.0193	20	ARHGAP26	hsa_circ_0074365	2.6
GO:0003924	GTPase activity	molecular_function	20/204	843/22360	0.0001231	0.0193	20	GNB1	hsa_circ_0009349;hsa_circ_0009341	2.6
GO:0003924	GTPase activity	molecular_function	20/204	843/22360	0.0001231	0.0193	20	ITGB1	hsa_circ_0018155;hsa_circ_0018146	2.6
GO:0003924	GTPase activity	molecular_function	20/204	843/22360	0.0001231	0.0193	20	RHOA	hsa_circ_0065641	2.6
GO:0003924	GTPase activity	molecular_function	20/204	843/22360	0.0001231	0.0193	20	GPS2	hsa_circ_0041803	2.6
GO:0003924	GTPase activity	molecular_function	20/204	843/22360	0.0001231	0.0193	20	MX1	hsa_circ_0061799	2.6
GO:0003924	GTPase activity	molecular_function	20/204	843/22360	0.0001231	0.0193	20	TBCD	hsa_circ_0046593	2.6
GO:0003924	GTPase activity	molecular_function	20/204	843/22360	0.0001231	0.0193	20	GSK3B	hsa_circ_0008797;hsa_circ_0066894;hsa_circ_0004259;hsa_circ_0066900	2.6
GO:0003924	GTPase activity	molecular_function	20/204	843/22360	0.0001231	0.0193	20	TBC1D13	hsa_circ_0088916	2.6
GO:0003924	GTPase activity	molecular_function	20/204	843/22360	0.0001231	0.0193	20	PLXND1	hsa_circ_0067314	2.6
GO:0003924	GTPase activity	molecular_function	20/204	843/22360	0.0001231	0.0193	20	GNAI2	hsa_circ_0065842	2.6
GO:0003205	cardiac chamber development	biological_process	4/204	169/22360	0.0433	0.1091	4	ACVR1	hsa_circ_0056766;hsa_circ_0056764;hsa_circ_0056763	2.59
GO:0003205	cardiac chamber development	biological_process	4/204	169/22360	0.0433	0.1091	4	UBE4B	hsa_circ_0009691;hsa_circ_0009692	2.59
GO:0003205	cardiac chamber development	biological_process	4/204	169/22360	0.0433	0.1091	4	PLXND1	hsa_circ_0067314	2.59
GO:0003205	cardiac chamber development	biological_process	4/204	169/22360	0.0433	0.1091	4	NOTCH2	hsa_circ_0013777	2.59
GO:0043235	receptor complex	cellular_component	10/204	423/22360	0.004662	0.03257	10	ITGB1	hsa_circ_0018155;hsa_circ_0018146	2.59
GO:0043235	receptor complex	cellular_component	10/204	423/22360	0.004662	0.03257	10	NOTCH3	hsa_circ_0049835	2.59
GO:0043235	receptor complex	cellular_component	10/204	423/22360	0.004662	0.03257	10	B2M	hsa_circ_0000598;hsa_circ_0035110	2.59
GO:0043235	receptor complex	cellular_component	10/204	423/22360	0.004662	0.03257	10	ITGAL	hsa_circ_0039045	2.59
GO:0043235	receptor complex	cellular_component	10/204	423/22360	0.004662	0.03257	10	NOTCH2	hsa_circ_0013777	2.59
GO:0043235	receptor complex	cellular_component	10/204	423/22360	0.004662	0.03257	10	ITGB4	hsa_circ_0045686	2.59
GO:0043235	receptor complex	cellular_component	10/204	423/22360	0.004662	0.03257	10	CNTFR	hsa_circ_0086757	2.59
GO:0043235	receptor complex	cellular_component	10/204	423/22360	0.004662	0.03257	10	PLXND1	hsa_circ_0067314	2.59
GO:0043235	receptor complex	cellular_component	10/204	423/22360	0.004662	0.03257	10	AXL	hsa_circ_0051202;hsa_circ_0051203	2.59
GO:0043235	receptor complex	cellular_component	10/204	423/22360	0.004662	0.03257	10	ACVR1	hsa_circ_0056766;hsa_circ_0056764;hsa_circ_0056763	2.59
GO:0010975	regulation of neuron projection development	biological_process	12/204	512/22360	0.002426	0.02428	12	CARM1	hsa_circ_0004552;hsa_circ_0049347;hsa_circ_0049350;hsa_circ_0049349	2.57
GO:0010975	regulation of neuron projection development	biological_process	12/204	512/22360	0.002426	0.02428	12	PLXND1	hsa_circ_0067314	2.57
GO:0010975	regulation of neuron projection development	biological_process	12/204	512/22360	0.002426	0.02428	12	PPP3CA	hsa_circ_0070512	2.57
GO:0010975	regulation of neuron projection development	biological_process	12/204	512/22360	0.002426	0.02428	12	GSK3B	hsa_circ_0008797;hsa_circ_0066894;hsa_circ_0004259;hsa_circ_0066900	2.57
GO:0010975	regulation of neuron projection development	biological_process	12/204	512/22360	0.002426	0.02428	12	MYCBP2	hsa_circ_0004217;hsa_circ_0030509;hsa_circ_0030500	2.57
GO:0010975	regulation of neuron projection development	biological_process	12/204	512/22360	0.002426	0.02428	12	CAPRIN1	hsa_circ_0021622	2.57
GO:0010975	regulation of neuron projection development	biological_process	12/204	512/22360	0.002426	0.02428	12	B2M	hsa_circ_0000598;hsa_circ_0035110	2.57
GO:0010975	regulation of neuron projection development	biological_process	12/204	512/22360	0.002426	0.02428	12	RHOA	hsa_circ_0065641	2.57
GO:0010975	regulation of neuron projection development	biological_process	12/204	512/22360	0.002426	0.02428	12	PARP6	hsa_circ_0036212	2.57
GO:0010975	regulation of neuron projection development	biological_process	12/204	512/22360	0.002426	0.02428	12	CSMD3	hsa_circ_0085354	2.57
GO:0010975	regulation of neuron projection development	biological_process	12/204	512/22360	0.002426	0.02428	12	DPYSL2	hsa_circ_0083753	2.57
GO:0010975	regulation of neuron projection development	biological_process	12/204	512/22360	0.002426	0.02428	12	GRN	hsa_circ_0044067;hsa_circ_0044068;hsa_circ_0044063	2.57
GO:0030695	GTPase regulator activity	molecular_function	8/204	341/22360	0.0102	0.04825	8	SEC23B	hsa_circ_0059535	2.57
GO:0030695	GTPase regulator activity	molecular_function	8/204	341/22360	0.0102	0.04825	8	TBCD	hsa_circ_0046593	2.57
GO:0030695	GTPase regulator activity	molecular_function	8/204	341/22360	0.0102	0.04825	8	ABR	hsa_circ_0041183	2.57
GO:0030695	GTPase regulator activity	molecular_function	8/204	341/22360	0.0102	0.04825	8	TBC1D13	hsa_circ_0088916	2.57
GO:0030695	GTPase regulator activity	molecular_function	8/204	341/22360	0.0102	0.04825	8	NCKAP1L	hsa_circ_0026780	2.57
GO:0030695	GTPase regulator activity	molecular_function	8/204	341/22360	0.0102	0.04825	8	GPS2	hsa_circ_0041803	2.57
GO:0030695	GTPase regulator activity	molecular_function	8/204	341/22360	0.0102	0.04825	8	ARHGAP26	hsa_circ_0074365	2.57
GO:0030695	GTPase regulator activity	molecular_function	8/204	341/22360	0.0102	0.04825	8	ARHGAP29	hsa_circ_0013224	2.57
GO:0042578	phosphoric ester hydrolase activity	molecular_function	15/204	642/22360	0.0008646	0.02179	15	PPP3CA	hsa_circ_0070512	2.56
GO:0042578	phosphoric ester hydrolase activity	molecular_function	15/204	642/22360	0.0008646	0.02179	15	GNAI2	hsa_circ_0065842	2.56
GO:0042578	phosphoric ester hydrolase activity	molecular_function	15/204	642/22360	0.0008646	0.02179	15	PPP1R12A	hsa_circ_0000423	2.56
GO:0042578	phosphoric ester hydrolase activity	molecular_function	15/204	642/22360	0.0008646	0.02179	15	CTDSPL	hsa_circ_0064849	2.56
GO:0042578	phosphoric ester hydrolase activity	molecular_function	15/204	642/22360	0.0008646	0.02179	15	PPP3CC	hsa_circ_0083626	2.56
GO:0042578	phosphoric ester hydrolase activity	molecular_function	15/204	642/22360	0.0008646	0.02179	15	PFKFB2	hsa_circ_0016288	2.56
GO:0042578	phosphoric ester hydrolase activity	molecular_function	15/204	642/22360	0.0008646	0.02179	15	GPLD1	hsa_circ_0075840	2.56
GO:0042578	phosphoric ester hydrolase activity	molecular_function	15/204	642/22360	0.0008646	0.02179	15	GSK3B	hsa_circ_0008797;hsa_circ_0066894;hsa_circ_0004259;hsa_circ_0066900	2.56
GO:0042578	phosphoric ester hydrolase activity	molecular_function	15/204	642/22360	0.0008646	0.02179	15	GNB1	hsa_circ_0009349;hsa_circ_0009341	2.56
GO:0042578	phosphoric ester hydrolase activity	molecular_function	15/204	642/22360	0.0008646	0.02179	15	ELL	hsa_circ_0050114	2.56
GO:0042578	phosphoric ester hydrolase activity	molecular_function	15/204	642/22360	0.0008646	0.02179	15	PNKP	hsa_circ_0051979	2.56
GO:0042578	phosphoric ester hydrolase activity	molecular_function	15/204	642/22360	0.0008646	0.02179	15	PIKFYVE	hsa_circ_0057976	2.56
GO:0042578	phosphoric ester hydrolase activity	molecular_function	15/204	642/22360	0.0008646	0.02179	15	NCKAP1L	hsa_circ_0026780	2.56
GO:0042578	phosphoric ester hydrolase activity	molecular_function	15/204	642/22360	0.0008646	0.02179	15	SNCA	hsa_circ_0070441	2.56
GO:0042578	phosphoric ester hydrolase activity	molecular_function	15/204	642/22360	0.0008646	0.02179	15	PPM1F	hsa_circ_0062444	2.56
GO:0004518	nuclease activity	molecular_function	6/204	257/22360	0.02179	0.07369	6	SND1	hsa_circ_0082148	2.56
GO:0004518	nuclease activity	molecular_function	6/204	257/22360	0.02179	0.07369	6	CNOT6L	hsa_circ_0070083	2.56
GO:0004518	nuclease activity	molecular_function	6/204	257/22360	0.02179	0.07369	6	ERI3	hsa_circ_0000065	2.56
GO:0004518	nuclease activity	molecular_function	6/204	257/22360	0.02179	0.07369	6	DGCR8	hsa_circ_0001204	2.56
GO:0004518	nuclease activity	molecular_function	6/204	257/22360	0.02179	0.07369	6	RMRP	hsa_circ_0001853;hsa_circ_0001854	2.56
GO:0004518	nuclease activity	molecular_function	6/204	257/22360	0.02179	0.07369	6	PNKP	hsa_circ_0051979	2.56
GO:0042581	specific granule	cellular_component	5/204	214/22360	0.03138	0.09069	5	UBR4	hsa_circ_0010344;hsa_circ_0010351	2.56
GO:0042581	specific granule	cellular_component	5/204	214/22360	0.03138	0.09069	5	B2M	hsa_circ_0000598;hsa_circ_0035110	2.56
GO:0042581	specific granule	cellular_component	5/204	214/22360	0.03138	0.09069	5	ITGAL	hsa_circ_0039045	2.56
GO:0042581	specific granule	cellular_component	5/204	214/22360	0.03138	0.09069	5	CYBB	hsa_circ_0090185	2.56
GO:0042581	specific granule	cellular_component	5/204	214/22360	0.03138	0.09069	5	ACAA1	hsa_circ_0064856	2.56
GO:2000377	regulation of reactive oxygen species metabolic process	biological_process	5/204	215/22360	0.03201	0.09201	5	SIRT3	hsa_circ_0006467	2.55
GO:2000377	regulation of reactive oxygen species metabolic process	biological_process	5/204	215/22360	0.03201	0.09201	5	NNT	hsa_circ_0072401;hsa_circ_0072424	2.55
GO:2000377	regulation of reactive oxygen species metabolic process	biological_process	5/204	215/22360	0.03201	0.09201	5	GNAI2	hsa_circ_0065842	2.55
GO:2000377	regulation of reactive oxygen species metabolic process	biological_process	5/204	215/22360	0.03201	0.09201	5	RHOA	hsa_circ_0065641	2.55
GO:2000377	regulation of reactive oxygen species metabolic process	biological_process	5/204	215/22360	0.03201	0.09201	5	SNCA	hsa_circ_0070441	2.55
GO:0006897	endocytosis	biological_process	14/204	601/22360	0.001266	0.02094	14	ITGB1	hsa_circ_0018155;hsa_circ_0018146	2.55
GO:0006897	endocytosis	biological_process	14/204	601/22360	0.001266	0.02094	14	CD151	hsa_circ_0020717	2.55
GO:0006897	endocytosis	biological_process	14/204	601/22360	0.001266	0.02094	14	PPP3CA	hsa_circ_0070512	2.55
GO:0006897	endocytosis	biological_process	14/204	601/22360	0.001266	0.02094	14	AXL	hsa_circ_0051202;hsa_circ_0051203	2.55
GO:0006897	endocytosis	biological_process	14/204	601/22360	0.001266	0.02094	14	FNBP1	hsa_circ_0089068;hsa_circ_0089071	2.55
GO:0006897	endocytosis	biological_process	14/204	601/22360	0.001266	0.02094	14	PPP3CC	hsa_circ_0083626	2.55
GO:0006897	endocytosis	biological_process	14/204	601/22360	0.001266	0.02094	14	NCKAP1L	hsa_circ_0026780	2.55
GO:0006897	endocytosis	biological_process	14/204	601/22360	0.001266	0.02094	14	SNCA	hsa_circ_0070441	2.55
GO:0006897	endocytosis	biological_process	14/204	601/22360	0.001266	0.02094	14	DPYSL2	hsa_circ_0083753	2.55
GO:0006897	endocytosis	biological_process	14/204	601/22360	0.001266	0.02094	14	UNC119	hsa_circ_0042543	2.55
GO:0006897	endocytosis	biological_process	14/204	601/22360	0.001266	0.02094	14	MRC2	hsa_circ_0003667	2.55
GO:0006897	endocytosis	biological_process	14/204	601/22360	0.001266	0.02094	14	CLTC	hsa_circ_0044850;hsa_circ_0044851	2.55
GO:0006897	endocytosis	biological_process	14/204	601/22360	0.001266	0.02094	14	B2M	hsa_circ_0000598;hsa_circ_0035110	2.55
GO:0006897	endocytosis	biological_process	14/204	601/22360	0.001266	0.02094	14	PIKFYVE	hsa_circ_0057976	2.55
GO:0005096	GTPase activator activity	molecular_function	7/204	302/22360	0.01573	0.06213	7	ARHGAP29	hsa_circ_0013224	2.54
GO:0005096	GTPase activator activity	molecular_function	7/204	302/22360	0.01573	0.06213	7	ARHGAP26	hsa_circ_0074365	2.54
GO:0005096	GTPase activator activity	molecular_function	7/204	302/22360	0.01573	0.06213	7	NCKAP1L	hsa_circ_0026780	2.54
GO:0005096	GTPase activator activity	molecular_function	7/204	302/22360	0.01573	0.06213	7	TBC1D13	hsa_circ_0088916	2.54
GO:0005096	GTPase activator activity	molecular_function	7/204	302/22360	0.01573	0.06213	7	TBCD	hsa_circ_0046593	2.54
GO:0005096	GTPase activator activity	molecular_function	7/204	302/22360	0.01573	0.06213	7	ABR	hsa_circ_0041183	2.54
GO:0005096	GTPase activator activity	molecular_function	7/204	302/22360	0.01573	0.06213	7	SEC23B	hsa_circ_0059535	2.54
GO:0019897	extrinsic component of plasma membrane	cellular_component	4/204	173/22360	0.04719	0.114	4	GNB1	hsa_circ_0009349;hsa_circ_0009341	2.53
GO:0019897	extrinsic component of plasma membrane	cellular_component	4/204	173/22360	0.04719	0.114	4	RHOA	hsa_circ_0065641	2.53
GO:0019897	extrinsic component of plasma membrane	cellular_component	4/204	173/22360	0.04719	0.114	4	GNAI2	hsa_circ_0065842	2.53
GO:0019897	extrinsic component of plasma membrane	cellular_component	4/204	173/22360	0.04719	0.114	4	GNAO1	hsa_circ_0039422	2.53
GO:0007033	vacuole organization	biological_process	4/204	173/22360	0.04719	0.114	4	PIKFYVE	hsa_circ_0057976	2.53
GO:0007033	vacuole organization	biological_process	4/204	173/22360	0.04719	0.114	4	GRN	hsa_circ_0044067;hsa_circ_0044068;hsa_circ_0044063	2.53
GO:0007033	vacuole organization	biological_process	4/204	173/22360	0.04719	0.114	4	NAGPA	hsa_circ_0037771	2.53
GO:0007033	vacuole organization	biological_process	4/204	173/22360	0.04719	0.114	4	ATG2A	hsa_circ_0022734	2.53
GO:0008017	microtubule binding	molecular_function	6/204	260/22360	0.02307	0.07473	6	KIF2A	hsa_circ_0001490	2.53
GO:0008017	microtubule binding	molecular_function	6/204	260/22360	0.02307	0.07473	6	DPYSL2	hsa_circ_0083753	2.53
GO:0008017	microtubule binding	molecular_function	6/204	260/22360	0.02307	0.07473	6	CCDC88C	hsa_circ_0032957	2.53
GO:0008017	microtubule binding	molecular_function	6/204	260/22360	0.02307	0.07473	6	CKAP5	hsa_circ_0021911	2.53
GO:0008017	microtubule binding	molecular_function	6/204	260/22360	0.02307	0.07473	6	SNCA	hsa_circ_0070441	2.53
GO:0008017	microtubule binding	molecular_function	6/204	260/22360	0.02307	0.07473	6	MX1	hsa_circ_0061799	2.53
GO:0043299	leukocyte degranulation	biological_process	15/204	650/22360	0.0009837	0.0175	15	ALDOC	hsa_circ_0042559	2.53
GO:0043299	leukocyte degranulation	biological_process	15/204	650/22360	0.0009837	0.0175	15	GRN	hsa_circ_0044067;hsa_circ_0044068;hsa_circ_0044063	2.53
GO:0043299	leukocyte degranulation	biological_process	15/204	650/22360	0.0009837	0.0175	15	CYBB	hsa_circ_0090185	2.53
GO:0043299	leukocyte degranulation	biological_process	15/204	650/22360	0.0009837	0.0175	15	PRDX6	hsa_circ_0015269	2.53
GO:0043299	leukocyte degranulation	biological_process	15/204	650/22360	0.0009837	0.0175	15	GUSB	hsa_circ_0080329	2.53
GO:0043299	leukocyte degranulation	biological_process	15/204	650/22360	0.0009837	0.0175	15	NCKAP1L	hsa_circ_0026780	2.53
GO:0043299	leukocyte degranulation	biological_process	15/204	650/22360	0.0009837	0.0175	15	ABR	hsa_circ_0041183	2.53
GO:0043299	leukocyte degranulation	biological_process	15/204	650/22360	0.0009837	0.0175	15	B2M	hsa_circ_0000598;hsa_circ_0035110	2.53
GO:0043299	leukocyte degranulation	biological_process	15/204	650/22360	0.0009837	0.0175	15	ITGAL	hsa_circ_0039045	2.53
GO:0043299	leukocyte degranulation	biological_process	15/204	650/22360	0.0009837	0.0175	15	GALNS	hsa_circ_0040901	2.53
GO:0043299	leukocyte degranulation	biological_process	15/204	650/22360	0.0009837	0.0175	15	RHOA	hsa_circ_0065641	2.53
GO:0043299	leukocyte degranulation	biological_process	15/204	650/22360	0.0009837	0.0175	15	GLB1	hsa_circ_0064710	2.53
GO:0043299	leukocyte degranulation	biological_process	15/204	650/22360	0.0009837	0.0175	15	UBR4	hsa_circ_0010344;hsa_circ_0010351	2.53
GO:0043299	leukocyte degranulation	biological_process	15/204	650/22360	0.0009837	0.0175	15	CPNE1	hsa_circ_0060119	2.53
GO:0043299	leukocyte degranulation	biological_process	15/204	650/22360	0.0009837	0.0175	15	ACAA1	hsa_circ_0064856	2.53
GO:0035304	regulation of protein dephosphorylation	biological_process	4/204	174/22360	0.04819	0.116	4	GNAI2	hsa_circ_0065842	2.52
GO:0035304	regulation of protein dephosphorylation	biological_process	4/204	174/22360	0.04819	0.116	4	NCKAP1L	hsa_circ_0026780	2.52
GO:0035304	regulation of protein dephosphorylation	biological_process	4/204	174/22360	0.04819	0.116	4	GSK3B	hsa_circ_0008797;hsa_circ_0066894;hsa_circ_0004259;hsa_circ_0066900	2.52
GO:0035304	regulation of protein dephosphorylation	biological_process	4/204	174/22360	0.04819	0.116	4	PPP1R12A	hsa_circ_0000423	2.52
GO:0009117	nucleotide metabolic process	biological_process	13/204	567/22360	0.00208	0.02467	13	ACACA	hsa_circ_0043252	2.51
GO:0009117	nucleotide metabolic process	biological_process	13/204	567/22360	0.00208	0.02467	13	SNCA	hsa_circ_0070441	2.51
GO:0009117	nucleotide metabolic process	biological_process	13/204	567/22360	0.00208	0.02467	13	ACSF3	hsa_circ_0006958	2.51
GO:0009117	nucleotide metabolic process	biological_process	13/204	567/22360	0.00208	0.02467	13	ALDOC	hsa_circ_0042559	2.51
GO:0009117	nucleotide metabolic process	biological_process	13/204	567/22360	0.00208	0.02467	13	NUP88	hsa_circ_0041692	2.51
GO:0009117	nucleotide metabolic process	biological_process	13/204	567/22360	0.00208	0.02467	13	ELOVL1	hsa_circ_0012030	2.51
GO:0009117	nucleotide metabolic process	biological_process	13/204	567/22360	0.00208	0.02467	13	FASN	hsa_circ_0046331	2.51
GO:0009117	nucleotide metabolic process	biological_process	13/204	567/22360	0.00208	0.02467	13	RHOA	hsa_circ_0065641	2.51
GO:0009117	nucleotide metabolic process	biological_process	13/204	567/22360	0.00208	0.02467	13	PNKP	hsa_circ_0051979	2.51
GO:0009117	nucleotide metabolic process	biological_process	13/204	567/22360	0.00208	0.02467	13	ENO1	hsa_circ_0009618;hsa_circ_0009631	2.51
GO:0009117	nucleotide metabolic process	biological_process	13/204	567/22360	0.00208	0.02467	13	NUP188	hsa_circ_0088953;hsa_circ_0088964;hsa_circ_0088963;hsa_circ_0088957;hsa_circ_0088956;hsa_circ_0088961;hsa_circ_0088962;hsa_circ_0088960;hsa_circ_0088955	2.51
GO:0009117	nucleotide metabolic process	biological_process	13/204	567/22360	0.00208	0.02467	13	PDPR	hsa_circ_0040127;hsa_circ_0040128	2.51
GO:0009117	nucleotide metabolic process	biological_process	13/204	567/22360	0.00208	0.02467	13	PFKFB2	hsa_circ_0016288	2.51
GO:0061630	ubiquitin protein ligase activity	molecular_function	6/204	263/22360	0.02441	0.07824	6	UBE2K	hsa_circ_0069496	2.5
GO:0061630	ubiquitin protein ligase activity	molecular_function	6/204	263/22360	0.02441	0.07824	6	ARIH1	hsa_circ_0008808	2.5
GO:0061630	ubiquitin protein ligase activity	molecular_function	6/204	263/22360	0.02441	0.07824	6	UBE4B	hsa_circ_0009691;hsa_circ_0009692	2.5
GO:0061630	ubiquitin protein ligase activity	molecular_function	6/204	263/22360	0.02441	0.07824	6	HACE1	hsa_circ_0077508;hsa_circ_0077502;hsa_circ_0077518;hsa_circ_0077509;hsa_circ_0077514;hsa_circ_0077512	2.5
GO:0061630	ubiquitin protein ligase activity	molecular_function	6/204	263/22360	0.02441	0.07824	6	NEURL4	hsa_circ_0041821	2.5
GO:0061630	ubiquitin protein ligase activity	molecular_function	6/204	263/22360	0.02441	0.07824	6	MYCBP2	hsa_circ_0004217;hsa_circ_0030509;hsa_circ_0030500	2.5
GO:0030335	positive regulation of cell migration	biological_process	13/204	573/22360	0.00229	0.02649	13	NCKAP1L	hsa_circ_0026780	2.49
GO:0030335	positive regulation of cell migration	biological_process	13/204	573/22360	0.00229	0.02649	13	GRN	hsa_circ_0044067;hsa_circ_0044068;hsa_circ_0044063	2.49
GO:0030335	positive regulation of cell migration	biological_process	13/204	573/22360	0.00229	0.02649	13	PPM1F	hsa_circ_0062444	2.49
GO:0030335	positive regulation of cell migration	biological_process	13/204	573/22360	0.00229	0.02649	13	LAMB1	hsa_circ_0081920;hsa_circ_0081909;hsa_circ_0081928;hsa_circ_0081910;hsa_circ_0081914;hsa_circ_0081930	2.49
GO:0030335	positive regulation of cell migration	biological_process	13/204	573/22360	0.00229	0.02649	13	DOCK8	hsa_circ_0086187	2.49
GO:0030335	positive regulation of cell migration	biological_process	13/204	573/22360	0.00229	0.02649	13	CGA	hsa_circ_0077260;hsa_circ_0077259	2.49
GO:0030335	positive regulation of cell migration	biological_process	13/204	573/22360	0.00229	0.02649	13	RHOA	hsa_circ_0065641	2.49
GO:0030335	positive regulation of cell migration	biological_process	13/204	573/22360	0.00229	0.02649	13	CD151	hsa_circ_0020717	2.49
GO:0030335	positive regulation of cell migration	biological_process	13/204	573/22360	0.00229	0.02649	13	PPP3CA	hsa_circ_0070512	2.49
GO:0030335	positive regulation of cell migration	biological_process	13/204	573/22360	0.00229	0.02649	13	ACVR1	hsa_circ_0056766;hsa_circ_0056764;hsa_circ_0056763	2.49
GO:0030335	positive regulation of cell migration	biological_process	13/204	573/22360	0.00229	0.02649	13	GNAI2	hsa_circ_0065842	2.49
GO:0030335	positive regulation of cell migration	biological_process	13/204	573/22360	0.00229	0.02649	13	GPLD1	hsa_circ_0075840	2.49
GO:0030335	positive regulation of cell migration	biological_process	13/204	573/22360	0.00229	0.02649	13	SPN	hsa_circ_0000686	2.49
GO:1990138	neuron projection extension	biological_process	4/204	176/22360	0.05024	0.1193	4	CPNE1	hsa_circ_0060119	2.49
GO:1990138	neuron projection extension	biological_process	4/204	176/22360	0.05024	0.1193	4	ITGB1	hsa_circ_0018155;hsa_circ_0018146	2.49
GO:1990138	neuron projection extension	biological_process	4/204	176/22360	0.05024	0.1193	4	DPYSL2	hsa_circ_0083753	2.49
GO:1990138	neuron projection extension	biological_process	4/204	176/22360	0.05024	0.1193	4	GSK3B	hsa_circ_0008797;hsa_circ_0066894;hsa_circ_0004259;hsa_circ_0066900	2.49
GO:0006753	nucleoside phosphate metabolic process	biological_process	13/204	573/22360	0.00229	0.02649	13	ELOVL1	hsa_circ_0012030	2.49
GO:0006753	nucleoside phosphate metabolic process	biological_process	13/204	573/22360	0.00229	0.02649	13	FASN	hsa_circ_0046331	2.49
GO:0006753	nucleoside phosphate metabolic process	biological_process	13/204	573/22360	0.00229	0.02649	13	RHOA	hsa_circ_0065641	2.49
GO:0006753	nucleoside phosphate metabolic process	biological_process	13/204	573/22360	0.00229	0.02649	13	PNKP	hsa_circ_0051979	2.49
GO:0006753	nucleoside phosphate metabolic process	biological_process	13/204	573/22360	0.00229	0.02649	13	ENO1	hsa_circ_0009618;hsa_circ_0009631	2.49
GO:0006753	nucleoside phosphate metabolic process	biological_process	13/204	573/22360	0.00229	0.02649	13	NUP188	hsa_circ_0088953;hsa_circ_0088964;hsa_circ_0088963;hsa_circ_0088957;hsa_circ_0088956;hsa_circ_0088961;hsa_circ_0088962;hsa_circ_0088960;hsa_circ_0088955	2.49
GO:0006753	nucleoside phosphate metabolic process	biological_process	13/204	573/22360	0.00229	0.02649	13	PDPR	hsa_circ_0040127;hsa_circ_0040128	2.49
GO:0006753	nucleoside phosphate metabolic process	biological_process	13/204	573/22360	0.00229	0.02649	13	PFKFB2	hsa_circ_0016288	2.49
GO:0006753	nucleoside phosphate metabolic process	biological_process	13/204	573/22360	0.00229	0.02649	13	ACACA	hsa_circ_0043252	2.49
GO:0006753	nucleoside phosphate metabolic process	biological_process	13/204	573/22360	0.00229	0.02649	13	ACSF3	hsa_circ_0006958	2.49
GO:0006753	nucleoside phosphate metabolic process	biological_process	13/204	573/22360	0.00229	0.02649	13	SNCA	hsa_circ_0070441	2.49
GO:0006753	nucleoside phosphate metabolic process	biological_process	13/204	573/22360	0.00229	0.02649	13	ALDOC	hsa_circ_0042559	2.49
GO:0006753	nucleoside phosphate metabolic process	biological_process	13/204	573/22360	0.00229	0.02649	13	NUP88	hsa_circ_0041692	2.49
GO:0051258	protein polymerization	biological_process	7/204	309/22360	0.01785	0.06624	7	MX1	hsa_circ_0061799	2.48
GO:0051258	protein polymerization	biological_process	7/204	309/22360	0.01785	0.06624	7	SNCA	hsa_circ_0070441	2.48
GO:0051258	protein polymerization	biological_process	7/204	309/22360	0.01785	0.06624	7	RHOA	hsa_circ_0065641	2.48
GO:0051258	protein polymerization	biological_process	7/204	309/22360	0.01785	0.06624	7	UBE2K	hsa_circ_0069496	2.48
GO:0051258	protein polymerization	biological_process	7/204	309/22360	0.01785	0.06624	7	NCKAP1L	hsa_circ_0026780	2.48
GO:0051258	protein polymerization	biological_process	7/204	309/22360	0.01785	0.06624	7	CKAP5	hsa_circ_0021911	2.48
GO:0051258	protein polymerization	biological_process	7/204	309/22360	0.01785	0.06624	7	TBCD	hsa_circ_0046593	2.48
GO:0019083	viral transcription	biological_process	5/204	221/22360	0.03601	0.09952	5	NUP88	hsa_circ_0041692	2.48
GO:0019083	viral transcription	biological_process	5/204	221/22360	0.03601	0.09952	5	RPS27	hsa_circ_0014355	2.48
GO:0019083	viral transcription	biological_process	5/204	221/22360	0.03601	0.09952	5	RPL9	hsa_circ_0069478	2.48
GO:0019083	viral transcription	biological_process	5/204	221/22360	0.03601	0.09952	5	RPL24	hsa_circ_0066699	2.48
GO:0019083	viral transcription	biological_process	5/204	221/22360	0.03601	0.09952	5	NUP188	hsa_circ_0088953;hsa_circ_0088964;hsa_circ_0088963;hsa_circ_0088957;hsa_circ_0088956;hsa_circ_0088961;hsa_circ_0088962;hsa_circ_0088960;hsa_circ_0088955	2.48
GO:0050662	coenzyme binding	molecular_function	7/204	309/22360	0.01785	0.06624	7	SIRT3	hsa_circ_0006467	2.48
GO:0050662	coenzyme binding	molecular_function	7/204	309/22360	0.01785	0.06624	7	FASN	hsa_circ_0046331	2.48
GO:0050662	coenzyme binding	molecular_function	7/204	309/22360	0.01785	0.06624	7	ALAS2	hsa_circ_0090851	2.48
GO:0050662	coenzyme binding	molecular_function	7/204	309/22360	0.01785	0.06624	7	CYBB	hsa_circ_0090185	2.48
GO:0050662	coenzyme binding	molecular_function	7/204	309/22360	0.01785	0.06624	7	ACAD10	hsa_circ_0005237	2.48
GO:0050662	coenzyme binding	molecular_function	7/204	309/22360	0.01785	0.06624	7	NNT	hsa_circ_0072401;hsa_circ_0072424	2.48
GO:0050662	coenzyme binding	molecular_function	7/204	309/22360	0.01785	0.06624	7	MTRR	hsa_circ_0071795	2.48
GO:0006413	translational initiation	biological_process	5/204	221/22360	0.03601	0.09952	5	EIF3I	hsa_circ_0011389	2.48
GO:0006413	translational initiation	biological_process	5/204	221/22360	0.03601	0.09952	5	PABPC1	hsa_circ_0085164;hsa_circ_0085150;hsa_circ_0085149;hsa_circ_0085138;hsa_circ_0085158;hsa_circ_0085159	2.48
GO:0006413	translational initiation	biological_process	5/204	221/22360	0.03601	0.09952	5	RPS27	hsa_circ_0014355	2.48
GO:0006413	translational initiation	biological_process	5/204	221/22360	0.03601	0.09952	5	RPL9	hsa_circ_0069478	2.48
GO:0006413	translational initiation	biological_process	5/204	221/22360	0.03601	0.09952	5	RPL24	hsa_circ_0066699	2.48
GO:2000058	regulation of ubiquitin-dependent protein catabolic process	biological_process	4/204	177/22360	0.05129	0.1213	4	GSK3B	hsa_circ_0008797;hsa_circ_0066894;hsa_circ_0004259;hsa_circ_0066900	2.48
GO:2000058	regulation of ubiquitin-dependent protein catabolic process	biological_process	4/204	177/22360	0.05129	0.1213	4	UBE2K	hsa_circ_0069496	2.48
GO:2000058	regulation of ubiquitin-dependent protein catabolic process	biological_process	4/204	177/22360	0.05129	0.1213	4	SMARCC1	hsa_circ_0065279	2.48
GO:2000058	regulation of ubiquitin-dependent protein catabolic process	biological_process	4/204	177/22360	0.05129	0.1213	4	ARIH1	hsa_circ_0008808	2.48
GO:0006612	protein targeting to membrane	biological_process	5/204	225/22360	0.03886	0.1036	5	RPL9	hsa_circ_0069478	2.44
GO:0006612	protein targeting to membrane	biological_process	5/204	225/22360	0.03886	0.1036	5	ZDHHC4	hsa_circ_0079385;hsa_circ_0079386	2.44
GO:0006612	protein targeting to membrane	biological_process	5/204	225/22360	0.03886	0.1036	5	RPL24	hsa_circ_0066699	2.44
GO:0006612	protein targeting to membrane	biological_process	5/204	225/22360	0.03886	0.1036	5	ZDHHC2	hsa_circ_0083411	2.44
GO:0006612	protein targeting to membrane	biological_process	5/204	225/22360	0.03886	0.1036	5	RPS27	hsa_circ_0014355	2.44
GO:0018393	internal peptidyl-lysine acetylation	biological_process	4/204	181/22360	0.05562	0.1284	4	RPS6KA4	hsa_circ_0022698;hsa_circ_0022701;hsa_circ_0022700	2.42
GO:0018393	internal peptidyl-lysine acetylation	biological_process	4/204	181/22360	0.05562	0.1284	4	LDB1	hsa_circ_0019669	2.42
GO:0018393	internal peptidyl-lysine acetylation	biological_process	4/204	181/22360	0.05562	0.1284	4	SPI1	hsa_circ_0000301	2.42
GO:0018393	internal peptidyl-lysine acetylation	biological_process	4/204	181/22360	0.05562	0.1284	4	SNCA	hsa_circ_0070441	2.42
GO:0007051	spindle organization	biological_process	5/204	226/22360	0.0396	0.1031	5	CKAP5	hsa_circ_0021911	2.42
GO:0007051	spindle organization	biological_process	5/204	226/22360	0.0396	0.1031	5	CLTC	hsa_circ_0044850;hsa_circ_0044851	2.42
GO:0007051	spindle organization	biological_process	5/204	226/22360	0.0396	0.1031	5	RHOA	hsa_circ_0065641	2.42
GO:0007051	spindle organization	biological_process	5/204	226/22360	0.0396	0.1031	5	ESPL1	hsa_circ_0026591	2.42
GO:0007051	spindle organization	biological_process	5/204	226/22360	0.0396	0.1031	5	KIF2A	hsa_circ_0001490	2.42
GO:0002685	regulation of leukocyte migration	biological_process	5/204	228/22360	0.0411	0.1063	5	NCKAP1L	hsa_circ_0026780	2.4
GO:0002685	regulation of leukocyte migration	biological_process	5/204	228/22360	0.0411	0.1063	5	RHOA	hsa_circ_0065641	2.4
GO:0002685	regulation of leukocyte migration	biological_process	5/204	228/22360	0.0411	0.1063	5	SPN	hsa_circ_0000686	2.4
GO:0002685	regulation of leukocyte migration	biological_process	5/204	228/22360	0.0411	0.1063	5	DOCK8	hsa_circ_0086187	2.4
GO:0002685	regulation of leukocyte migration	biological_process	5/204	228/22360	0.0411	0.1063	5	ABR	hsa_circ_0041183	2.4
GO:0060538	skeletal muscle organ development	biological_process	4/204	183/22360	0.05787	0.1311	4	CNTFR	hsa_circ_0086757	2.4
GO:0060538	skeletal muscle organ development	biological_process	4/204	183/22360	0.05787	0.1311	4	RYR1	hsa_circ_0050839	2.4
GO:0060538	skeletal muscle organ development	biological_process	4/204	183/22360	0.05787	0.1311	4	PPP3CA	hsa_circ_0070512	2.4
GO:0060538	skeletal muscle organ development	biological_process	4/204	183/22360	0.05787	0.1311	4	RHOA	hsa_circ_0065641	2.4
GO:0006470	protein dephosphorylation	biological_process	8/204	366/22360	0.0157	0.06207	8	GNAI2	hsa_circ_0065842	2.4
GO:0006470	protein dephosphorylation	biological_process	8/204	366/22360	0.0157	0.06207	8	PPP3CA	hsa_circ_0070512	2.4
GO:0006470	protein dephosphorylation	biological_process	8/204	366/22360	0.0157	0.06207	8	PPP3CC	hsa_circ_0083626	2.4
GO:0006470	protein dephosphorylation	biological_process	8/204	366/22360	0.0157	0.06207	8	GSK3B	hsa_circ_0008797;hsa_circ_0066894;hsa_circ_0004259;hsa_circ_0066900	2.4
GO:0006470	protein dephosphorylation	biological_process	8/204	366/22360	0.0157	0.06207	8	PPP1R12A	hsa_circ_0000423	2.4
GO:0006470	protein dephosphorylation	biological_process	8/204	366/22360	0.0157	0.06207	8	CTDSPL	hsa_circ_0064849	2.4
GO:0006470	protein dephosphorylation	biological_process	8/204	366/22360	0.0157	0.06207	8	NCKAP1L	hsa_circ_0026780	2.4
GO:0006470	protein dephosphorylation	biological_process	8/204	366/22360	0.0157	0.06207	8	PPM1F	hsa_circ_0062444	2.4
GO:2000147	positive regulation of cell motility	biological_process	13/204	597/22360	0.003315	0.03045	13	DOCK8	hsa_circ_0086187	2.39
GO:2000147	positive regulation of cell motility	biological_process	13/204	597/22360	0.003315	0.03045	13	CGA	hsa_circ_0077260;hsa_circ_0077259	2.39
GO:2000147	positive regulation of cell motility	biological_process	13/204	597/22360	0.003315	0.03045	13	PPM1F	hsa_circ_0062444	2.39
GO:2000147	positive regulation of cell motility	biological_process	13/204	597/22360	0.003315	0.03045	13	GRN	hsa_circ_0044067;hsa_circ_0044068;hsa_circ_0044063	2.39
GO:2000147	positive regulation of cell motility	biological_process	13/204	597/22360	0.003315	0.03045	13	LAMB1	hsa_circ_0081920;hsa_circ_0081909;hsa_circ_0081928;hsa_circ_0081910;hsa_circ_0081914;hsa_circ_0081930	2.39
GO:2000147	positive regulation of cell motility	biological_process	13/204	597/22360	0.003315	0.03045	13	NCKAP1L	hsa_circ_0026780	2.39
GO:2000147	positive regulation of cell motility	biological_process	13/204	597/22360	0.003315	0.03045	13	GPLD1	hsa_circ_0075840	2.39
GO:2000147	positive regulation of cell motility	biological_process	13/204	597/22360	0.003315	0.03045	13	SPN	hsa_circ_0000686	2.39
GO:2000147	positive regulation of cell motility	biological_process	13/204	597/22360	0.003315	0.03045	13	PPP3CA	hsa_circ_0070512	2.39
GO:2000147	positive regulation of cell motility	biological_process	13/204	597/22360	0.003315	0.03045	13	GNAI2	hsa_circ_0065842	2.39
GO:2000147	positive regulation of cell motility	biological_process	13/204	597/22360	0.003315	0.03045	13	ACVR1	hsa_circ_0056766;hsa_circ_0056764;hsa_circ_0056763	2.39
GO:2000147	positive regulation of cell motility	biological_process	13/204	597/22360	0.003315	0.03045	13	CD151	hsa_circ_0020717	2.39
GO:2000147	positive regulation of cell motility	biological_process	13/204	597/22360	0.003315	0.03045	13	RHOA	hsa_circ_0065641	2.39
GO:0051056	regulation of small GTPase mediated signal transduction	biological_process	8/204	368/22360	0.01622	0.06137	8	NOTCH2	hsa_circ_0013777	2.38
GO:0051056	regulation of small GTPase mediated signal transduction	biological_process	8/204	368/22360	0.01622	0.06137	8	ABR	hsa_circ_0041183	2.38
GO:0051056	regulation of small GTPase mediated signal transduction	biological_process	8/204	368/22360	0.01622	0.06137	8	SHC1	hsa_circ_0014457	2.38
GO:0051056	regulation of small GTPase mediated signal transduction	biological_process	8/204	368/22360	0.01622	0.06137	8	GBF1	hsa_circ_0019716	2.38
GO:0051056	regulation of small GTPase mediated signal transduction	biological_process	8/204	368/22360	0.01622	0.06137	8	ARHGAP26	hsa_circ_0074365	2.38
GO:0051056	regulation of small GTPase mediated signal transduction	biological_process	8/204	368/22360	0.01622	0.06137	8	ARHGAP29	hsa_circ_0013224	2.38
GO:0051056	regulation of small GTPase mediated signal transduction	biological_process	8/204	368/22360	0.01622	0.06137	8	ITGB1	hsa_circ_0018155;hsa_circ_0018146	2.38
GO:0051056	regulation of small GTPase mediated signal transduction	biological_process	8/204	368/22360	0.01622	0.06137	8	RHOA	hsa_circ_0065641	2.38
GO:0048469	cell maturation	biological_process	4/204	184/22360	0.05901	0.133	4	AGRN	hsa_circ_0009233	2.38
GO:0048469	cell maturation	biological_process	4/204	184/22360	0.05901	0.133	4	EPAS1	hsa_circ_0054449	2.38
GO:0048469	cell maturation	biological_process	4/204	184/22360	0.05901	0.133	4	AXL	hsa_circ_0051202;hsa_circ_0051203	2.38
GO:0048469	cell maturation	biological_process	4/204	184/22360	0.05901	0.133	4	MTCH1	hsa_circ_0076206	2.38
GO:0098797	plasma membrane protein complex	cellular_component	16/204	736/22360	0.001332	0.02161	16	CYBB	hsa_circ_0090185	2.38
GO:0098797	plasma membrane protein complex	cellular_component	16/204	736/22360	0.001332	0.02161	16	RYR1	hsa_circ_0050839	2.38
GO:0098797	plasma membrane protein complex	cellular_component	16/204	736/22360	0.001332	0.02161	16	SHC1	hsa_circ_0014457	2.38
GO:0098797	plasma membrane protein complex	cellular_component	16/204	736/22360	0.001332	0.02161	16	ITGAL	hsa_circ_0039045	2.38
GO:0098797	plasma membrane protein complex	cellular_component	16/204	736/22360	0.001332	0.02161	16	B2M	hsa_circ_0000598;hsa_circ_0035110	2.38
GO:0098797	plasma membrane protein complex	cellular_component	16/204	736/22360	0.001332	0.02161	16	CNTNAP1	hsa_circ_0043878	2.38
GO:0098797	plasma membrane protein complex	cellular_component	16/204	736/22360	0.001332	0.02161	16	GNAO1	hsa_circ_0039422	2.38
GO:0098797	plasma membrane protein complex	cellular_component	16/204	736/22360	0.001332	0.02161	16	CLTC	hsa_circ_0044850;hsa_circ_0044851	2.38
GO:0098797	plasma membrane protein complex	cellular_component	16/204	736/22360	0.001332	0.02161	16	CNTFR	hsa_circ_0086757	2.38
GO:0098797	plasma membrane protein complex	cellular_component	16/204	736/22360	0.001332	0.02161	16	CORO1C	hsa_circ_0028080	2.38
GO:0098797	plasma membrane protein complex	cellular_component	16/204	736/22360	0.001332	0.02161	16	KRT19	hsa_circ_0043597	2.38
GO:0098797	plasma membrane protein complex	cellular_component	16/204	736/22360	0.001332	0.02161	16	GNB1	hsa_circ_0009349;hsa_circ_0009341	2.38
GO:0098797	plasma membrane protein complex	cellular_component	16/204	736/22360	0.001332	0.02161	16	ITGB1	hsa_circ_0018155;hsa_circ_0018146	2.38
GO:0098797	plasma membrane protein complex	cellular_component	16/204	736/22360	0.001332	0.02161	16	ACVR1	hsa_circ_0056766;hsa_circ_0056764;hsa_circ_0056763	2.38
GO:0098797	plasma membrane protein complex	cellular_component	16/204	736/22360	0.001332	0.02161	16	GNAI2	hsa_circ_0065842	2.38
GO:0098797	plasma membrane protein complex	cellular_component	16/204	736/22360	0.001332	0.02161	16	ITGB4	hsa_circ_0045686	2.38
GO:0097237	cellular response to toxic substance	biological_process	6/204	276/22360	0.03083	0.08959	6	CYBB	hsa_circ_0090185	2.38
GO:0097237	cellular response to toxic substance	biological_process	6/204	276/22360	0.03083	0.08959	6	SNCA	hsa_circ_0070441	2.38
GO:0097237	cellular response to toxic substance	biological_process	6/204	276/22360	0.03083	0.08959	6	PRDX6	hsa_circ_0015269	2.38
GO:0097237	cellular response to toxic substance	biological_process	6/204	276/22360	0.03083	0.08959	6	SPI1	hsa_circ_0000301	2.38
GO:0097237	cellular response to toxic substance	biological_process	6/204	276/22360	0.03083	0.08959	6	AXL	hsa_circ_0051202;hsa_circ_0051203	2.38
GO:0097237	cellular response to toxic substance	biological_process	6/204	276/22360	0.03083	0.08959	6	NNT	hsa_circ_0072401;hsa_circ_0072424	2.38
GO:1901215	negative regulation of neuron death	biological_process	6/204	276/22360	0.03083	0.08959	6	GSK3B	hsa_circ_0008797;hsa_circ_0066894;hsa_circ_0004259;hsa_circ_0066900	2.38
GO:1901215	negative regulation of neuron death	biological_process	6/204	276/22360	0.03083	0.08959	6	GRN	hsa_circ_0044067;hsa_circ_0044068;hsa_circ_0044063	2.38
GO:1901215	negative regulation of neuron death	biological_process	6/204	276/22360	0.03083	0.08959	6	RHOA	hsa_circ_0065641	2.38
GO:1901215	negative regulation of neuron death	biological_process	6/204	276/22360	0.03083	0.08959	6	SNCA	hsa_circ_0070441	2.38
GO:1901215	negative regulation of neuron death	biological_process	6/204	276/22360	0.03083	0.08959	6	CNTFR	hsa_circ_0086757	2.38
GO:1901215	negative regulation of neuron death	biological_process	6/204	276/22360	0.03083	0.08959	6	AXL	hsa_circ_0051202;hsa_circ_0051203	2.38
GO:0051020	GTPase binding	molecular_function	13/204	599/22360	0.003415	0.02791	13	GNB1	hsa_circ_0009349;hsa_circ_0009341	2.38
GO:0051020	GTPase binding	molecular_function	13/204	599/22360	0.003415	0.02791	13	TNPO2	hsa_circ_0049584	2.38
GO:0051020	GTPase binding	molecular_function	13/204	599/22360	0.003415	0.02791	13	CORO1C	hsa_circ_0028080	2.38
GO:0051020	GTPase binding	molecular_function	13/204	599/22360	0.003415	0.02791	13	ENO1	hsa_circ_0009618;hsa_circ_0009631	2.38
GO:0051020	GTPase binding	molecular_function	13/204	599/22360	0.003415	0.02791	13	RABGGTB	hsa_circ_0012966	2.38
GO:0051020	GTPase binding	molecular_function	13/204	599/22360	0.003415	0.02791	13	TBC1D13	hsa_circ_0088916	2.38
GO:0051020	GTPase binding	molecular_function	13/204	599/22360	0.003415	0.02791	13	IPO13	hsa_circ_0012117	2.38
GO:0051020	GTPase binding	molecular_function	13/204	599/22360	0.003415	0.02791	13	NCKAP1L	hsa_circ_0026780	2.38
GO:0051020	GTPase binding	molecular_function	13/204	599/22360	0.003415	0.02791	13	GBF1	hsa_circ_0019716	2.38
GO:0051020	GTPase binding	molecular_function	13/204	599/22360	0.003415	0.02791	13	MYCBP2	hsa_circ_0004217;hsa_circ_0030509;hsa_circ_0030500	2.38
GO:0051020	GTPase binding	molecular_function	13/204	599/22360	0.003415	0.02791	13	ABR	hsa_circ_0041183	2.38
GO:0051020	GTPase binding	molecular_function	13/204	599/22360	0.003415	0.02791	13	HACE1	hsa_circ_0077508;hsa_circ_0077502;hsa_circ_0077518;hsa_circ_0077509;hsa_circ_0077514;hsa_circ_0077512	2.38
GO:0051020	GTPase binding	molecular_function	13/204	599/22360	0.003415	0.02791	13	DOCK8	hsa_circ_0086187	2.38
GO:0045055	regulated exocytosis	biological_process	20/204	922/22360	0.0004042	0.0241	20	GLB1	hsa_circ_0064710	2.38
GO:0045055	regulated exocytosis	biological_process	20/204	922/22360	0.0004042	0.0241	20	RHOA	hsa_circ_0065641	2.38
GO:0045055	regulated exocytosis	biological_process	20/204	922/22360	0.0004042	0.0241	20	ACAA1	hsa_circ_0064856	2.38
GO:0045055	regulated exocytosis	biological_process	20/204	922/22360	0.0004042	0.0241	20	GNAI2	hsa_circ_0065842	2.38
GO:0045055	regulated exocytosis	biological_process	20/204	922/22360	0.0004042	0.0241	20	CPNE1	hsa_circ_0060119	2.38
GO:0045055	regulated exocytosis	biological_process	20/204	922/22360	0.0004042	0.0241	20	UBR4	hsa_circ_0010344;hsa_circ_0010351	2.38
GO:0045055	regulated exocytosis	biological_process	20/204	922/22360	0.0004042	0.0241	20	GSK3B	hsa_circ_0008797;hsa_circ_0066894;hsa_circ_0004259;hsa_circ_0066900	2.38
GO:0045055	regulated exocytosis	biological_process	20/204	922/22360	0.0004042	0.0241	20	GUSB	hsa_circ_0080329	2.38
GO:0045055	regulated exocytosis	biological_process	20/204	922/22360	0.0004042	0.0241	20	NCKAP1L	hsa_circ_0026780	2.38
GO:0045055	regulated exocytosis	biological_process	20/204	922/22360	0.0004042	0.0241	20	VWF	hsa_circ_0025094	2.38
GO:0045055	regulated exocytosis	biological_process	20/204	922/22360	0.0004042	0.0241	20	PRDX6	hsa_circ_0015269	2.38
GO:0045055	regulated exocytosis	biological_process	20/204	922/22360	0.0004042	0.0241	20	SNCA	hsa_circ_0070441	2.38
GO:0045055	regulated exocytosis	biological_process	20/204	922/22360	0.0004042	0.0241	20	GRN	hsa_circ_0044067;hsa_circ_0044068;hsa_circ_0044063	2.38
GO:0045055	regulated exocytosis	biological_process	20/204	922/22360	0.0004042	0.0241	20	CYBB	hsa_circ_0090185	2.38
GO:0045055	regulated exocytosis	biological_process	20/204	922/22360	0.0004042	0.0241	20	ALDOC	hsa_circ_0042559	2.38
GO:0045055	regulated exocytosis	biological_process	20/204	922/22360	0.0004042	0.0241	20	B2M	hsa_circ_0000598;hsa_circ_0035110	2.38
GO:0045055	regulated exocytosis	biological_process	20/204	922/22360	0.0004042	0.0241	20	ITGAL	hsa_circ_0039045	2.38
GO:0045055	regulated exocytosis	biological_process	20/204	922/22360	0.0004042	0.0241	20	GALNS	hsa_circ_0040901	2.38
GO:0045055	regulated exocytosis	biological_process	20/204	922/22360	0.0004042	0.0241	20	TAGLN2	hsa_circ_0014854	2.38
GO:0045055	regulated exocytosis	biological_process	20/204	922/22360	0.0004042	0.0241	20	ABR	hsa_circ_0041183	2.38
GO:0016788	hydrolase activity, acting on ester bonds	molecular_function	25/204	1151/22360	8.803e-05	0.01775	25	PPP3CC	hsa_circ_0083626	2.38
GO:0016788	hydrolase activity, acting on ester bonds	molecular_function	25/204	1151/22360	8.803e-05	0.01775	25	GSK3B	hsa_circ_0008797;hsa_circ_0066894;hsa_circ_0004259;hsa_circ_0066900	2.38
GO:0016788	hydrolase activity, acting on ester bonds	molecular_function	25/204	1151/22360	8.803e-05	0.01775	25	CTDSPL	hsa_circ_0064849	2.38
GO:0016788	hydrolase activity, acting on ester bonds	molecular_function	25/204	1151/22360	8.803e-05	0.01775	25	GNAI2	hsa_circ_0065842	2.38
GO:0016788	hydrolase activity, acting on ester bonds	molecular_function	25/204	1151/22360	8.803e-05	0.01775	25	ELL	hsa_circ_0050114	2.38
GO:0016788	hydrolase activity, acting on ester bonds	molecular_function	25/204	1151/22360	8.803e-05	0.01775	25	FASN	hsa_circ_0046331	2.38
GO:0016788	hydrolase activity, acting on ester bonds	molecular_function	25/204	1151/22360	8.803e-05	0.01775	25	GNB1	hsa_circ_0009349;hsa_circ_0009341	2.38
GO:0016788	hydrolase activity, acting on ester bonds	molecular_function	25/204	1151/22360	8.803e-05	0.01775	25	PIKFYVE	hsa_circ_0057976	2.38
GO:0016788	hydrolase activity, acting on ester bonds	molecular_function	25/204	1151/22360	8.803e-05	0.01775	25	GALNS	hsa_circ_0040901	2.38
GO:0016788	hydrolase activity, acting on ester bonds	molecular_function	25/204	1151/22360	8.803e-05	0.01775	25	PPM1F	hsa_circ_0062444	2.38
GO:0016788	hydrolase activity, acting on ester bonds	molecular_function	25/204	1151/22360	8.803e-05	0.01775	25	SND1	hsa_circ_0082148	2.38
GO:0016788	hydrolase activity, acting on ester bonds	molecular_function	25/204	1151/22360	8.803e-05	0.01775	25	PRDX6	hsa_circ_0015269	2.38
GO:0016788	hydrolase activity, acting on ester bonds	molecular_function	25/204	1151/22360	8.803e-05	0.01775	25	CNOT6L	hsa_circ_0070083	2.38
GO:0016788	hydrolase activity, acting on ester bonds	molecular_function	25/204	1151/22360	8.803e-05	0.01775	25	PFKFB2	hsa_circ_0016288	2.38
GO:0016788	hydrolase activity, acting on ester bonds	molecular_function	25/204	1151/22360	8.803e-05	0.01775	25	GPLD1	hsa_circ_0075840	2.38
GO:0016788	hydrolase activity, acting on ester bonds	molecular_function	25/204	1151/22360	8.803e-05	0.01775	25	PPP1R12A	hsa_circ_0000423	2.38
GO:0016788	hydrolase activity, acting on ester bonds	molecular_function	25/204	1151/22360	8.803e-05	0.01775	25	PPP3CA	hsa_circ_0070512	2.38
GO:0016788	hydrolase activity, acting on ester bonds	molecular_function	25/204	1151/22360	8.803e-05	0.01775	25	PNKP	hsa_circ_0051979	2.38
GO:0016788	hydrolase activity, acting on ester bonds	molecular_function	25/204	1151/22360	8.803e-05	0.01775	25	RHOA	hsa_circ_0065641	2.38
GO:0016788	hydrolase activity, acting on ester bonds	molecular_function	25/204	1151/22360	8.803e-05	0.01775	25	ERI3	hsa_circ_0000065	2.38
GO:0016788	hydrolase activity, acting on ester bonds	molecular_function	25/204	1151/22360	8.803e-05	0.01775	25	RMRP	hsa_circ_0001853;hsa_circ_0001854	2.38
GO:0016788	hydrolase activity, acting on ester bonds	molecular_function	25/204	1151/22360	8.803e-05	0.01775	25	DGCR8	hsa_circ_0001204	2.38
GO:0016788	hydrolase activity, acting on ester bonds	molecular_function	25/204	1151/22360	8.803e-05	0.01775	25	HAGH	hsa_circ_0037348	2.38
GO:0016788	hydrolase activity, acting on ester bonds	molecular_function	25/204	1151/22360	8.803e-05	0.01775	25	SNCA	hsa_circ_0070441	2.38
GO:0016788	hydrolase activity, acting on ester bonds	molecular_function	25/204	1151/22360	8.803e-05	0.01775	25	NCKAP1L	hsa_circ_0026780	2.38
GO:0055002	striated muscle cell development	biological_process	4/204	185/22360	0.06017	0.1334	4	KRT19	hsa_circ_0043597	2.37
GO:0055002	striated muscle cell development	biological_process	4/204	185/22360	0.06017	0.1334	4	ITGB1	hsa_circ_0018155;hsa_circ_0018146	2.37
GO:0055002	striated muscle cell development	biological_process	4/204	185/22360	0.06017	0.1334	4	RYR1	hsa_circ_0050839	2.37
GO:0055002	striated muscle cell development	biological_process	4/204	185/22360	0.06017	0.1334	4	PPP3CA	hsa_circ_0070512	2.37
GO:0006364	rRNA processing	biological_process	5/204	231/22360	0.04342	0.1094	5	RMRP	hsa_circ_0001853;hsa_circ_0001854	2.37
GO:0006364	rRNA processing	biological_process	5/204	231/22360	0.04342	0.1094	5	ERI3	hsa_circ_0000065	2.37
GO:0006364	rRNA processing	biological_process	5/204	231/22360	0.04342	0.1094	5	RPS27	hsa_circ_0014355	2.37
GO:0006364	rRNA processing	biological_process	5/204	231/22360	0.04342	0.1094	5	FTSJ3	hsa_circ_0045237	2.37
GO:0006364	rRNA processing	biological_process	5/204	231/22360	0.04342	0.1094	5	TEX10	hsa_circ_0087773	2.37
GO:0048858	cell projection morphogenesis	biological_process	15/204	696/22360	0.001977	0.02426	15	NCKAP1L	hsa_circ_0026780	2.36
GO:0048858	cell projection morphogenesis	biological_process	15/204	696/22360	0.001977	0.02426	15	DPYSL2	hsa_circ_0083753	2.36
GO:0048858	cell projection morphogenesis	biological_process	15/204	696/22360	0.001977	0.02426	15	SHC1	hsa_circ_0014457	2.36
GO:0048858	cell projection morphogenesis	biological_process	15/204	696/22360	0.001977	0.02426	15	RPL24	hsa_circ_0066699	2.36
GO:0048858	cell projection morphogenesis	biological_process	15/204	696/22360	0.001977	0.02426	15	MYCBP2	hsa_circ_0004217;hsa_circ_0030509;hsa_circ_0030500	2.36
GO:0048858	cell projection morphogenesis	biological_process	15/204	696/22360	0.001977	0.02426	15	CAPRIN1	hsa_circ_0021622	2.36
GO:0048858	cell projection morphogenesis	biological_process	15/204	696/22360	0.001977	0.02426	15	CNTNAP1	hsa_circ_0043878	2.36
GO:0048858	cell projection morphogenesis	biological_process	15/204	696/22360	0.001977	0.02426	15	RHOA	hsa_circ_0065641	2.36
GO:0048858	cell projection morphogenesis	biological_process	15/204	696/22360	0.001977	0.02426	15	ITGB1	hsa_circ_0018155;hsa_circ_0018146	2.36
GO:0048858	cell projection morphogenesis	biological_process	15/204	696/22360	0.001977	0.02426	15	PARP6	hsa_circ_0036212	2.36
GO:0048858	cell projection morphogenesis	biological_process	15/204	696/22360	0.001977	0.02426	15	CORO1C	hsa_circ_0028080	2.36
GO:0048858	cell projection morphogenesis	biological_process	15/204	696/22360	0.001977	0.02426	15	CPNE1	hsa_circ_0060119	2.36
GO:0048858	cell projection morphogenesis	biological_process	15/204	696/22360	0.001977	0.02426	15	PLXND1	hsa_circ_0067314	2.36
GO:0048858	cell projection morphogenesis	biological_process	15/204	696/22360	0.001977	0.02426	15	PPP3CA	hsa_circ_0070512	2.36
GO:0048858	cell projection morphogenesis	biological_process	15/204	696/22360	0.001977	0.02426	15	GSK3B	hsa_circ_0008797;hsa_circ_0066894;hsa_circ_0004259;hsa_circ_0066900	2.36
GO:0043523	regulation of neuron apoptotic process	biological_process	5/204	232/22360	0.04422	0.111	5	GRN	hsa_circ_0044067;hsa_circ_0044068;hsa_circ_0044063	2.36
GO:0043523	regulation of neuron apoptotic process	biological_process	5/204	232/22360	0.04422	0.111	5	CNTFR	hsa_circ_0086757	2.36
GO:0043523	regulation of neuron apoptotic process	biological_process	5/204	232/22360	0.04422	0.111	5	AXL	hsa_circ_0051202;hsa_circ_0051203	2.36
GO:0043523	regulation of neuron apoptotic process	biological_process	5/204	232/22360	0.04422	0.111	5	SNCA	hsa_circ_0070441	2.36
GO:0043523	regulation of neuron apoptotic process	biological_process	5/204	232/22360	0.04422	0.111	5	RHOA	hsa_circ_0065641	2.36
GO:0008361	regulation of cell size	biological_process	4/204	186/22360	0.06134	0.1354	4	RHOA	hsa_circ_0065641	2.36
GO:0008361	regulation of cell size	biological_process	4/204	186/22360	0.06134	0.1354	4	WDTC1	hsa_circ_0011049	2.36
GO:0008361	regulation of cell size	biological_process	4/204	186/22360	0.06134	0.1354	4	GSK3B	hsa_circ_0008797;hsa_circ_0066894;hsa_circ_0004259;hsa_circ_0066900	2.36
GO:0008361	regulation of cell size	biological_process	4/204	186/22360	0.06134	0.1354	4	DPYSL2	hsa_circ_0083753	2.36
GO:0002263	cell activation involved in immune response	biological_process	18/204	839/22360	0.0008438	0.02152	18	GUSB	hsa_circ_0080329	2.35
GO:0002263	cell activation involved in immune response	biological_process	18/204	839/22360	0.0008438	0.02152	18	NCKAP1L	hsa_circ_0026780	2.35
GO:0002263	cell activation involved in immune response	biological_process	18/204	839/22360	0.0008438	0.02152	18	PRDX6	hsa_circ_0015269	2.35
GO:0002263	cell activation involved in immune response	biological_process	18/204	839/22360	0.0008438	0.02152	18	GRN	hsa_circ_0044067;hsa_circ_0044068;hsa_circ_0044063	2.35
GO:0002263	cell activation involved in immune response	biological_process	18/204	839/22360	0.0008438	0.02152	18	CYBB	hsa_circ_0090185	2.35
GO:0002263	cell activation involved in immune response	biological_process	18/204	839/22360	0.0008438	0.02152	18	ALDOC	hsa_circ_0042559	2.35
GO:0002263	cell activation involved in immune response	biological_process	18/204	839/22360	0.0008438	0.02152	18	GBF1	hsa_circ_0019716	2.35
GO:0002263	cell activation involved in immune response	biological_process	18/204	839/22360	0.0008438	0.02152	18	B2M	hsa_circ_0000598;hsa_circ_0035110	2.35
GO:0002263	cell activation involved in immune response	biological_process	18/204	839/22360	0.0008438	0.02152	18	ITGAL	hsa_circ_0039045	2.35
GO:0002263	cell activation involved in immune response	biological_process	18/204	839/22360	0.0008438	0.02152	18	GALNS	hsa_circ_0040901	2.35
GO:0002263	cell activation involved in immune response	biological_process	18/204	839/22360	0.0008438	0.02152	18	NOTCH2	hsa_circ_0013777	2.35
GO:0002263	cell activation involved in immune response	biological_process	18/204	839/22360	0.0008438	0.02152	18	ABR	hsa_circ_0041183	2.35
GO:0002263	cell activation involved in immune response	biological_process	18/204	839/22360	0.0008438	0.02152	18	GLB1	hsa_circ_0064710	2.35
GO:0002263	cell activation involved in immune response	biological_process	18/204	839/22360	0.0008438	0.02152	18	RHOA	hsa_circ_0065641	2.35
GO:0002263	cell activation involved in immune response	biological_process	18/204	839/22360	0.0008438	0.02152	18	ACAA1	hsa_circ_0064856	2.35
GO:0002263	cell activation involved in immune response	biological_process	18/204	839/22360	0.0008438	0.02152	18	CPNE1	hsa_circ_0060119	2.35
GO:0002263	cell activation involved in immune response	biological_process	18/204	839/22360	0.0008438	0.02152	18	UBR4	hsa_circ_0010344;hsa_circ_0010351	2.35
GO:0002263	cell activation involved in immune response	biological_process	18/204	839/22360	0.0008438	0.02152	18	SPN	hsa_circ_0000686	2.35
GO:0072594	establishment of protein localization to organelle	biological_process	13/204	607/22360	0.003842	0.03087	13	PPP3CA	hsa_circ_0070512	2.35
GO:0072594	establishment of protein localization to organelle	biological_process	13/204	607/22360	0.003842	0.03087	13	ACAA1	hsa_circ_0064856	2.35
GO:0072594	establishment of protein localization to organelle	biological_process	13/204	607/22360	0.003842	0.03087	13	PPP3CC	hsa_circ_0083626	2.35
GO:0072594	establishment of protein localization to organelle	biological_process	13/204	607/22360	0.003842	0.03087	13	TNPO2	hsa_circ_0049584	2.35
GO:0072594	establishment of protein localization to organelle	biological_process	13/204	607/22360	0.003842	0.03087	13	NUP188	hsa_circ_0088953;hsa_circ_0088964;hsa_circ_0088963;hsa_circ_0088957;hsa_circ_0088956;hsa_circ_0088961;hsa_circ_0088962;hsa_circ_0088960;hsa_circ_0088955	2.35
GO:0072594	establishment of protein localization to organelle	biological_process	13/204	607/22360	0.003842	0.03087	13	RPL9	hsa_circ_0069478	2.35
GO:0072594	establishment of protein localization to organelle	biological_process	13/204	607/22360	0.003842	0.03087	13	NUP88	hsa_circ_0041692	2.35
GO:0072594	establishment of protein localization to organelle	biological_process	13/204	607/22360	0.003842	0.03087	13	RPL24	hsa_circ_0066699	2.35
GO:0072594	establishment of protein localization to organelle	biological_process	13/204	607/22360	0.003842	0.03087	13	NAGPA	hsa_circ_0037771	2.35
GO:0072594	establishment of protein localization to organelle	biological_process	13/204	607/22360	0.003842	0.03087	13	RPS27	hsa_circ_0014355	2.35
GO:0072594	establishment of protein localization to organelle	biological_process	13/204	607/22360	0.003842	0.03087	13	H2AFY	hsa_circ_0005241	2.35
GO:0072594	establishment of protein localization to organelle	biological_process	13/204	607/22360	0.003842	0.03087	13	IPO13	hsa_circ_0012117	2.35
GO:0072594	establishment of protein localization to organelle	biological_process	13/204	607/22360	0.003842	0.03087	13	PMPCA	hsa_circ_0089535	2.35
GO:0002274	myeloid leukocyte activation	biological_process	17/204	795/22360	0.001179	0.01973	17	ACAA1	hsa_circ_0064856	2.34
GO:0002274	myeloid leukocyte activation	biological_process	17/204	795/22360	0.001179	0.01973	17	CPNE1	hsa_circ_0060119	2.34
GO:0002274	myeloid leukocyte activation	biological_process	17/204	795/22360	0.001179	0.01973	17	UBR4	hsa_circ_0010344;hsa_circ_0010351	2.34
GO:0002274	myeloid leukocyte activation	biological_process	17/204	795/22360	0.001179	0.01973	17	GLB1	hsa_circ_0064710	2.34
GO:0002274	myeloid leukocyte activation	biological_process	17/204	795/22360	0.001179	0.01973	17	RHOA	hsa_circ_0065641	2.34
GO:0002274	myeloid leukocyte activation	biological_process	17/204	795/22360	0.001179	0.01973	17	SPI1	hsa_circ_0000301	2.34
GO:0002274	myeloid leukocyte activation	biological_process	17/204	795/22360	0.001179	0.01973	17	B2M	hsa_circ_0000598;hsa_circ_0035110	2.34
GO:0002274	myeloid leukocyte activation	biological_process	17/204	795/22360	0.001179	0.01973	17	ITGAL	hsa_circ_0039045	2.34
GO:0002274	myeloid leukocyte activation	biological_process	17/204	795/22360	0.001179	0.01973	17	GALNS	hsa_circ_0040901	2.34
GO:0002274	myeloid leukocyte activation	biological_process	17/204	795/22360	0.001179	0.01973	17	ABR	hsa_circ_0041183	2.34
GO:0002274	myeloid leukocyte activation	biological_process	17/204	795/22360	0.001179	0.01973	17	GUSB	hsa_circ_0080329	2.34
GO:0002274	myeloid leukocyte activation	biological_process	17/204	795/22360	0.001179	0.01973	17	NCKAP1L	hsa_circ_0026780	2.34
GO:0002274	myeloid leukocyte activation	biological_process	17/204	795/22360	0.001179	0.01973	17	SNCA	hsa_circ_0070441	2.34
GO:0002274	myeloid leukocyte activation	biological_process	17/204	795/22360	0.001179	0.01973	17	PRDX6	hsa_circ_0015269	2.34
GO:0002274	myeloid leukocyte activation	biological_process	17/204	795/22360	0.001179	0.01973	17	GRN	hsa_circ_0044067;hsa_circ_0044068;hsa_circ_0044063	2.34
GO:0002274	myeloid leukocyte activation	biological_process	17/204	795/22360	0.001179	0.01973	17	CYBB	hsa_circ_0090185	2.34
GO:0002274	myeloid leukocyte activation	biological_process	17/204	795/22360	0.001179	0.01973	17	ALDOC	hsa_circ_0042559	2.34
GO:0016055	Wnt signaling pathway	biological_process	12/204	562/22360	0.005332	0.0363	12	CLTC	hsa_circ_0044850;hsa_circ_0044851	2.34
GO:0016055	Wnt signaling pathway	biological_process	12/204	562/22360	0.005332	0.0363	12	WNK2	hsa_circ_0087526	2.34
GO:0016055	Wnt signaling pathway	biological_process	12/204	562/22360	0.005332	0.0363	12	GNAO1	hsa_circ_0039422	2.34
GO:0016055	Wnt signaling pathway	biological_process	12/204	562/22360	0.005332	0.0363	12	LDB1	hsa_circ_0019669	2.34
GO:0016055	Wnt signaling pathway	biological_process	12/204	562/22360	0.005332	0.0363	12	CCDC88C	hsa_circ_0032957	2.34
GO:0016055	Wnt signaling pathway	biological_process	12/204	562/22360	0.005332	0.0363	12	GNB1	hsa_circ_0009349;hsa_circ_0009341	2.34
GO:0016055	Wnt signaling pathway	biological_process	12/204	562/22360	0.005332	0.0363	12	RHOA	hsa_circ_0065641	2.34
GO:0016055	Wnt signaling pathway	biological_process	12/204	562/22360	0.005332	0.0363	12	FAM53B	hsa_circ_0000266	2.34
GO:0016055	Wnt signaling pathway	biological_process	12/204	562/22360	0.005332	0.0363	12	CHD8	hsa_circ_0031180	2.34
GO:0016055	Wnt signaling pathway	biological_process	12/204	562/22360	0.005332	0.0363	12	PPP3CA	hsa_circ_0070512	2.34
GO:0016055	Wnt signaling pathway	biological_process	12/204	562/22360	0.005332	0.0363	12	AXL	hsa_circ_0051202;hsa_circ_0051203	2.34
GO:0016055	Wnt signaling pathway	biological_process	12/204	562/22360	0.005332	0.0363	12	GSK3B	hsa_circ_0008797;hsa_circ_0066894;hsa_circ_0004259;hsa_circ_0066900	2.34
GO:0032869	cellular response to insulin stimulus	biological_process	5/204	234/22360	0.04583	0.1141	5	GNAI2	hsa_circ_0065842	2.34
GO:0032869	cellular response to insulin stimulus	biological_process	5/204	234/22360	0.04583	0.1141	5	SMARCC1	hsa_circ_0065279	2.34
GO:0032869	cellular response to insulin stimulus	biological_process	5/204	234/22360	0.04583	0.1141	5	WDTC1	hsa_circ_0011049	2.34
GO:0032869	cellular response to insulin stimulus	biological_process	5/204	234/22360	0.04583	0.1141	5	SHC1	hsa_circ_0014457	2.34
GO:0032869	cellular response to insulin stimulus	biological_process	5/204	234/22360	0.04583	0.1141	5	GPLD1	hsa_circ_0075840	2.34
GO:0016032	viral process	biological_process	21/204	982/22360	0.0003621	0.02434	21	SND1	hsa_circ_0082148	2.34
GO:0016032	viral process	biological_process	21/204	982/22360	0.0003621	0.02434	21	RPS27	hsa_circ_0014355	2.34
GO:0016032	viral process	biological_process	21/204	982/22360	0.0003621	0.02434	21	B2M	hsa_circ_0000598;hsa_circ_0035110	2.34
GO:0016032	viral process	biological_process	21/204	982/22360	0.0003621	0.02434	21	SHC1	hsa_circ_0014457	2.34
GO:0016032	viral process	biological_process	21/204	982/22360	0.0003621	0.02434	21	RPL24	hsa_circ_0066699	2.34
GO:0016032	viral process	biological_process	21/204	982/22360	0.0003621	0.02434	21	GBF1	hsa_circ_0019716	2.34
GO:0016032	viral process	biological_process	21/204	982/22360	0.0003621	0.02434	21	SLC20A2	hsa_circ_0084124;hsa_circ_0005453	2.34
GO:0016032	viral process	biological_process	21/204	982/22360	0.0003621	0.02434	21	NUP88	hsa_circ_0041692	2.34
GO:0016032	viral process	biological_process	21/204	982/22360	0.0003621	0.02434	21	RPL9	hsa_circ_0069478	2.34
GO:0016032	viral process	biological_process	21/204	982/22360	0.0003621	0.02434	21	NUP188	hsa_circ_0088953;hsa_circ_0088964;hsa_circ_0088963;hsa_circ_0088957;hsa_circ_0088956;hsa_circ_0088961;hsa_circ_0088962;hsa_circ_0088960;hsa_circ_0088955	2.34
GO:0016032	viral process	biological_process	21/204	982/22360	0.0003621	0.02434	21	KRT19	hsa_circ_0043597	2.34
GO:0016032	viral process	biological_process	21/204	982/22360	0.0003621	0.02434	21	ITGB1	hsa_circ_0018155;hsa_circ_0018146	2.34
GO:0016032	viral process	biological_process	21/204	982/22360	0.0003621	0.02434	21	PABPC1	hsa_circ_0085164;hsa_circ_0085150;hsa_circ_0085149;hsa_circ_0085138;hsa_circ_0085158;hsa_circ_0085159	2.34
GO:0016032	viral process	biological_process	21/204	982/22360	0.0003621	0.02434	21	RHOA	hsa_circ_0065641	2.34
GO:0016032	viral process	biological_process	21/204	982/22360	0.0003621	0.02434	21	NFIA	hsa_circ_0012754;hsa_circ_0012757;hsa_circ_0012756	2.34
GO:0016032	viral process	biological_process	21/204	982/22360	0.0003621	0.02434	21	GPS2	hsa_circ_0041803	2.34
GO:0016032	viral process	biological_process	21/204	982/22360	0.0003621	0.02434	21	MX1	hsa_circ_0061799	2.34
GO:0016032	viral process	biological_process	21/204	982/22360	0.0003621	0.02434	21	NLRP1	hsa_circ_0041727	2.34
GO:0016032	viral process	biological_process	21/204	982/22360	0.0003621	0.02434	21	UBR4	hsa_circ_0010344;hsa_circ_0010351	2.34
GO:0016032	viral process	biological_process	21/204	982/22360	0.0003621	0.02434	21	AXL	hsa_circ_0051202;hsa_circ_0051203	2.34
GO:0016032	viral process	biological_process	21/204	982/22360	0.0003621	0.02434	21	CARM1	hsa_circ_0004552;hsa_circ_0049347;hsa_circ_0049350;hsa_circ_0049349	2.34
GO:0098657	import into cell	biological_process	16/204	748/22360	0.001582	0.02418	16	ITGB1	hsa_circ_0018155;hsa_circ_0018146	2.34
GO:0098657	import into cell	biological_process	16/204	748/22360	0.001582	0.02418	16	CD151	hsa_circ_0020717	2.34
GO:0098657	import into cell	biological_process	16/204	748/22360	0.001582	0.02418	16	PPP3CA	hsa_circ_0070512	2.34
GO:0098657	import into cell	biological_process	16/204	748/22360	0.001582	0.02418	16	AXL	hsa_circ_0051202;hsa_circ_0051203	2.34
GO:0098657	import into cell	biological_process	16/204	748/22360	0.001582	0.02418	16	FNBP1	hsa_circ_0089068;hsa_circ_0089071	2.34
GO:0098657	import into cell	biological_process	16/204	748/22360	0.001582	0.02418	16	PPP3CC	hsa_circ_0083626	2.34
GO:0098657	import into cell	biological_process	16/204	748/22360	0.001582	0.02418	16	NCKAP1L	hsa_circ_0026780	2.34
GO:0098657	import into cell	biological_process	16/204	748/22360	0.001582	0.02418	16	SNCA	hsa_circ_0070441	2.34
GO:0098657	import into cell	biological_process	16/204	748/22360	0.001582	0.02418	16	UNC119	hsa_circ_0042543	2.34
GO:0098657	import into cell	biological_process	16/204	748/22360	0.001582	0.02418	16	DPYSL2	hsa_circ_0083753	2.34
GO:0098657	import into cell	biological_process	16/204	748/22360	0.001582	0.02418	16	MRC2	hsa_circ_0003667	2.34
GO:0098657	import into cell	biological_process	16/204	748/22360	0.001582	0.02418	16	SLC27A4	hsa_circ_0088789	2.34
GO:0098657	import into cell	biological_process	16/204	748/22360	0.001582	0.02418	16	CLTC	hsa_circ_0044850;hsa_circ_0044851	2.34
GO:0098657	import into cell	biological_process	16/204	748/22360	0.001582	0.02418	16	WNK2	hsa_circ_0087526	2.34
GO:0098657	import into cell	biological_process	16/204	748/22360	0.001582	0.02418	16	B2M	hsa_circ_0000598;hsa_circ_0035110	2.34
GO:0098657	import into cell	biological_process	16/204	748/22360	0.001582	0.02418	16	PIKFYVE	hsa_circ_0057976	2.34
GO:0043281	regulation of cysteine-type endopeptidase activity involved in apoptotic process	biological_process	5/204	235/22360	0.04665	0.1129	5	SNCA	hsa_circ_0070441	2.33
GO:0043281	regulation of cysteine-type endopeptidase activity involved in apoptotic process	biological_process	5/204	235/22360	0.04665	0.1129	5	RHOA	hsa_circ_0065641	2.33
GO:0043281	regulation of cysteine-type endopeptidase activity involved in apoptotic process	biological_process	5/204	235/22360	0.04665	0.1129	5	MTCH1	hsa_circ_0076206	2.33
GO:0043281	regulation of cysteine-type endopeptidase activity involved in apoptotic process	biological_process	5/204	235/22360	0.04665	0.1129	5	NLRP1	hsa_circ_0041727	2.33
GO:0043281	regulation of cysteine-type endopeptidase activity involved in apoptotic process	biological_process	5/204	235/22360	0.04665	0.1129	5	PPM1F	hsa_circ_0062444	2.33
GO:0031252	cell leading edge	cellular_component	9/204	423/22360	0.01358	0.05721	9	LDB1	hsa_circ_0019669	2.33
GO:0031252	cell leading edge	cellular_component	9/204	423/22360	0.01358	0.05721	9	DOCK8	hsa_circ_0086187	2.33
GO:0031252	cell leading edge	cellular_component	9/204	423/22360	0.01358	0.05721	9	PLXND1	hsa_circ_0067314	2.33
GO:0031252	cell leading edge	cellular_component	9/204	423/22360	0.01358	0.05721	9	ITGB4	hsa_circ_0045686	2.33
GO:0031252	cell leading edge	cellular_component	9/204	423/22360	0.01358	0.05721	9	GBF1	hsa_circ_0019716	2.33
GO:0031252	cell leading edge	cellular_component	9/204	423/22360	0.01358	0.05721	9	CORO1C	hsa_circ_0028080	2.33
GO:0031252	cell leading edge	cellular_component	9/204	423/22360	0.01358	0.05721	9	ACTG2	hsa_circ_0055259	2.33
GO:0031252	cell leading edge	cellular_component	9/204	423/22360	0.01358	0.05721	9	RHOA	hsa_circ_0065641	2.33
GO:0031252	cell leading edge	cellular_component	9/204	423/22360	0.01358	0.05721	9	ITGB1	hsa_circ_0018155;hsa_circ_0018146	2.33
GO:0051272	positive regulation of cellular component movement	biological_process	13/204	611/22360	0.004072	0.03235	13	LAMB1	hsa_circ_0081920;hsa_circ_0081909;hsa_circ_0081928;hsa_circ_0081910;hsa_circ_0081914;hsa_circ_0081930	2.33
GO:0051272	positive regulation of cellular component movement	biological_process	13/204	611/22360	0.004072	0.03235	13	GRN	hsa_circ_0044067;hsa_circ_0044068;hsa_circ_0044063	2.33
GO:0051272	positive regulation of cellular component movement	biological_process	13/204	611/22360	0.004072	0.03235	13	PPM1F	hsa_circ_0062444	2.33
GO:0051272	positive regulation of cellular component movement	biological_process	13/204	611/22360	0.004072	0.03235	13	NCKAP1L	hsa_circ_0026780	2.33
GO:0051272	positive regulation of cellular component movement	biological_process	13/204	611/22360	0.004072	0.03235	13	CGA	hsa_circ_0077260;hsa_circ_0077259	2.33
GO:0051272	positive regulation of cellular component movement	biological_process	13/204	611/22360	0.004072	0.03235	13	DOCK8	hsa_circ_0086187	2.33
GO:0051272	positive regulation of cellular component movement	biological_process	13/204	611/22360	0.004072	0.03235	13	CD151	hsa_circ_0020717	2.33
GO:0051272	positive regulation of cellular component movement	biological_process	13/204	611/22360	0.004072	0.03235	13	RHOA	hsa_circ_0065641	2.33
GO:0051272	positive regulation of cellular component movement	biological_process	13/204	611/22360	0.004072	0.03235	13	GPLD1	hsa_circ_0075840	2.33
GO:0051272	positive regulation of cellular component movement	biological_process	13/204	611/22360	0.004072	0.03235	13	SPN	hsa_circ_0000686	2.33
GO:0051272	positive regulation of cellular component movement	biological_process	13/204	611/22360	0.004072	0.03235	13	GNAI2	hsa_circ_0065842	2.33
GO:0051272	positive regulation of cellular component movement	biological_process	13/204	611/22360	0.004072	0.03235	13	ACVR1	hsa_circ_0056766;hsa_circ_0056764;hsa_circ_0056763	2.33
GO:0051272	positive regulation of cellular component movement	biological_process	13/204	611/22360	0.004072	0.03235	13	PPP3CA	hsa_circ_0070512	2.33
GO:0198738	cell-cell signaling by wnt	biological_process	12/204	564/22360	0.00549	0.03725	12	CLTC	hsa_circ_0044850;hsa_circ_0044851	2.33
GO:0198738	cell-cell signaling by wnt	biological_process	12/204	564/22360	0.00549	0.03725	12	LDB1	hsa_circ_0019669	2.33
GO:0198738	cell-cell signaling by wnt	biological_process	12/204	564/22360	0.00549	0.03725	12	WNK2	hsa_circ_0087526	2.33
GO:0198738	cell-cell signaling by wnt	biological_process	12/204	564/22360	0.00549	0.03725	12	GNAO1	hsa_circ_0039422	2.33
GO:0198738	cell-cell signaling by wnt	biological_process	12/204	564/22360	0.00549	0.03725	12	RHOA	hsa_circ_0065641	2.33
GO:0198738	cell-cell signaling by wnt	biological_process	12/204	564/22360	0.00549	0.03725	12	CCDC88C	hsa_circ_0032957	2.33
GO:0198738	cell-cell signaling by wnt	biological_process	12/204	564/22360	0.00549	0.03725	12	GNB1	hsa_circ_0009349;hsa_circ_0009341	2.33
GO:0198738	cell-cell signaling by wnt	biological_process	12/204	564/22360	0.00549	0.03725	12	CHD8	hsa_circ_0031180	2.33
GO:0198738	cell-cell signaling by wnt	biological_process	12/204	564/22360	0.00549	0.03725	12	FAM53B	hsa_circ_0000266	2.33
GO:0198738	cell-cell signaling by wnt	biological_process	12/204	564/22360	0.00549	0.03725	12	AXL	hsa_circ_0051202;hsa_circ_0051203	2.33
GO:0198738	cell-cell signaling by wnt	biological_process	12/204	564/22360	0.00549	0.03725	12	PPP3CA	hsa_circ_0070512	2.33
GO:0198738	cell-cell signaling by wnt	biological_process	12/204	564/22360	0.00549	0.03725	12	GSK3B	hsa_circ_0008797;hsa_circ_0066894;hsa_circ_0004259;hsa_circ_0066900	2.33
GO:0006475	internal protein amino acid acetylation	biological_process	4/204	188/22360	0.06373	0.1397	4	RPS6KA4	hsa_circ_0022698;hsa_circ_0022701;hsa_circ_0022700	2.33
GO:0006475	internal protein amino acid acetylation	biological_process	4/204	188/22360	0.06373	0.1397	4	LDB1	hsa_circ_0019669	2.33
GO:0006475	internal protein amino acid acetylation	biological_process	4/204	188/22360	0.06373	0.1397	4	SPI1	hsa_circ_0000301	2.33
GO:0006475	internal protein amino acid acetylation	biological_process	4/204	188/22360	0.06373	0.1397	4	SNCA	hsa_circ_0070441	2.33
GO:0050796	regulation of insulin secretion	biological_process	4/204	189/22360	0.06495	0.1408	4	GPLD1	hsa_circ_0075840	2.32
GO:0050796	regulation of insulin secretion	biological_process	4/204	189/22360	0.06495	0.1408	4	PFKFB2	hsa_circ_0016288	2.32
GO:0050796	regulation of insulin secretion	biological_process	4/204	189/22360	0.06495	0.1408	4	SIRT3	hsa_circ_0006467	2.32
GO:0050796	regulation of insulin secretion	biological_process	4/204	189/22360	0.06495	0.1408	4	PPP3CA	hsa_circ_0070512	2.32
GO:0000226	microtubule cytoskeleton organization	biological_process	13/204	616/22360	0.004375	0.03374	13	CLTC	hsa_circ_0044850;hsa_circ_0044851	2.31
GO:0000226	microtubule cytoskeleton organization	biological_process	13/204	616/22360	0.004375	0.03374	13	MARK3	hsa_circ_0033484	2.31
GO:0000226	microtubule cytoskeleton organization	biological_process	13/204	616/22360	0.004375	0.03374	13	SNCA	hsa_circ_0070441	2.31
GO:0000226	microtubule cytoskeleton organization	biological_process	13/204	616/22360	0.004375	0.03374	13	KIF2A	hsa_circ_0001490	2.31
GO:0000226	microtubule cytoskeleton organization	biological_process	13/204	616/22360	0.004375	0.03374	13	LRRC61	hsa_circ_0082894	2.31
GO:0000226	microtubule cytoskeleton organization	biological_process	13/204	616/22360	0.004375	0.03374	13	CKAP5	hsa_circ_0021911	2.31
GO:0000226	microtubule cytoskeleton organization	biological_process	13/204	616/22360	0.004375	0.03374	13	PPP1R12A	hsa_circ_0000423	2.31
GO:0000226	microtubule cytoskeleton organization	biological_process	13/204	616/22360	0.004375	0.03374	13	CCNF	hsa_circ_0037525	2.31
GO:0000226	microtubule cytoskeleton organization	biological_process	13/204	616/22360	0.004375	0.03374	13	GSK3B	hsa_circ_0008797;hsa_circ_0066894;hsa_circ_0004259;hsa_circ_0066900	2.31
GO:0000226	microtubule cytoskeleton organization	biological_process	13/204	616/22360	0.004375	0.03374	13	TBCD	hsa_circ_0046593	2.31
GO:0000226	microtubule cytoskeleton organization	biological_process	13/204	616/22360	0.004375	0.03374	13	ESPL1	hsa_circ_0026591	2.31
GO:0000226	microtubule cytoskeleton organization	biological_process	13/204	616/22360	0.004375	0.03374	13	CCDC88C	hsa_circ_0032957	2.31
GO:0000226	microtubule cytoskeleton organization	biological_process	13/204	616/22360	0.004375	0.03374	13	RHOA	hsa_circ_0065641	2.31
GO:0031345	negative regulation of cell projection organization	biological_process	4/204	190/22360	0.06618	0.1426	4	PPP3CA	hsa_circ_0070512	2.31
GO:0031345	negative regulation of cell projection organization	biological_process	4/204	190/22360	0.06618	0.1426	4	RHOA	hsa_circ_0065641	2.31
GO:0031345	negative regulation of cell projection organization	biological_process	4/204	190/22360	0.06618	0.1426	4	CARM1	hsa_circ_0004552;hsa_circ_0049347;hsa_circ_0049350;hsa_circ_0049349	2.31
GO:0031345	negative regulation of cell projection organization	biological_process	4/204	190/22360	0.06618	0.1426	4	B2M	hsa_circ_0000598;hsa_circ_0035110	2.31
GO:0032990	cell part morphogenesis	biological_process	15/204	716/22360	0.002622	0.02582	15	CORO1C	hsa_circ_0028080	2.3
GO:0032990	cell part morphogenesis	biological_process	15/204	716/22360	0.002622	0.02582	15	ITGB1	hsa_circ_0018155;hsa_circ_0018146	2.3
GO:0032990	cell part morphogenesis	biological_process	15/204	716/22360	0.002622	0.02582	15	PARP6	hsa_circ_0036212	2.3
GO:0032990	cell part morphogenesis	biological_process	15/204	716/22360	0.002622	0.02582	15	RHOA	hsa_circ_0065641	2.3
GO:0032990	cell part morphogenesis	biological_process	15/204	716/22360	0.002622	0.02582	15	GSK3B	hsa_circ_0008797;hsa_circ_0066894;hsa_circ_0004259;hsa_circ_0066900	2.3
GO:0032990	cell part morphogenesis	biological_process	15/204	716/22360	0.002622	0.02582	15	PPP3CA	hsa_circ_0070512	2.3
GO:0032990	cell part morphogenesis	biological_process	15/204	716/22360	0.002622	0.02582	15	PLXND1	hsa_circ_0067314	2.3
GO:0032990	cell part morphogenesis	biological_process	15/204	716/22360	0.002622	0.02582	15	CPNE1	hsa_circ_0060119	2.3
GO:0032990	cell part morphogenesis	biological_process	15/204	716/22360	0.002622	0.02582	15	DPYSL2	hsa_circ_0083753	2.3
GO:0032990	cell part morphogenesis	biological_process	15/204	716/22360	0.002622	0.02582	15	NCKAP1L	hsa_circ_0026780	2.3
GO:0032990	cell part morphogenesis	biological_process	15/204	716/22360	0.002622	0.02582	15	CNTNAP1	hsa_circ_0043878	2.3
GO:0032990	cell part morphogenesis	biological_process	15/204	716/22360	0.002622	0.02582	15	SHC1	hsa_circ_0014457	2.3
GO:0032990	cell part morphogenesis	biological_process	15/204	716/22360	0.002622	0.02582	15	RPL24	hsa_circ_0066699	2.3
GO:0032990	cell part morphogenesis	biological_process	15/204	716/22360	0.002622	0.02582	15	MYCBP2	hsa_circ_0004217;hsa_circ_0030509;hsa_circ_0030500	2.3
GO:0032990	cell part morphogenesis	biological_process	15/204	716/22360	0.002622	0.02582	15	CAPRIN1	hsa_circ_0021622	2.3
GO:0008234	cysteine-type peptidase activity	molecular_function	10/204	478/22360	0.0113	0.05195	10	MTCH1	hsa_circ_0076206	2.29
GO:0008234	cysteine-type peptidase activity	molecular_function	10/204	478/22360	0.0113	0.05195	10	USP11	hsa_circ_0090437	2.29
GO:0008234	cysteine-type peptidase activity	molecular_function	10/204	478/22360	0.0113	0.05195	10	USP53	hsa_circ_0070779	2.29
GO:0008234	cysteine-type peptidase activity	molecular_function	10/204	478/22360	0.0113	0.05195	10	NLRP1	hsa_circ_0041727	2.29
GO:0008234	cysteine-type peptidase activity	molecular_function	10/204	478/22360	0.0113	0.05195	10	RHOA	hsa_circ_0065641	2.29
GO:0008234	cysteine-type peptidase activity	molecular_function	10/204	478/22360	0.0113	0.05195	10	SNCA	hsa_circ_0070441	2.29
GO:0008234	cysteine-type peptidase activity	molecular_function	10/204	478/22360	0.0113	0.05195	10	ESPL1	hsa_circ_0026591	2.29
GO:0008234	cysteine-type peptidase activity	molecular_function	10/204	478/22360	0.0113	0.05195	10	USPL1	hsa_circ_0029899	2.29
GO:0008234	cysteine-type peptidase activity	molecular_function	10/204	478/22360	0.0113	0.05195	10	USP45	hsa_circ_0077423	2.29
GO:0008234	cysteine-type peptidase activity	molecular_function	10/204	478/22360	0.0113	0.05195	10	PPM1F	hsa_circ_0062444	2.29
GO:0001701	in utero embryonic development	biological_process	8/204	383/22360	0.02056	0.07003	8	WDTC1	hsa_circ_0011049	2.29
GO:0001701	in utero embryonic development	biological_process	8/204	383/22360	0.02056	0.07003	8	CNOT3	hsa_circ_0052142	2.29
GO:0001701	in utero embryonic development	biological_process	8/204	383/22360	0.02056	0.07003	8	ELL	hsa_circ_0050114	2.29
GO:0001701	in utero embryonic development	biological_process	8/204	383/22360	0.02056	0.07003	8	ITGB1	hsa_circ_0018155;hsa_circ_0018146	2.29
GO:0001701	in utero embryonic development	biological_process	8/204	383/22360	0.02056	0.07003	8	KRT19	hsa_circ_0043597	2.29
GO:0001701	in utero embryonic development	biological_process	8/204	383/22360	0.02056	0.07003	8	CHD8	hsa_circ_0031180	2.29
GO:0001701	in utero embryonic development	biological_process	8/204	383/22360	0.02056	0.07003	8	EPAS1	hsa_circ_0054449	2.29
GO:0001701	in utero embryonic development	biological_process	8/204	383/22360	0.02056	0.07003	8	ACVR1	hsa_circ_0056766;hsa_circ_0056764;hsa_circ_0056763	2.29
GO:0044242	cellular lipid catabolic process	biological_process	5/204	240/22360	0.05091	0.1204	5	PRDX6	hsa_circ_0015269	2.28
GO:0044242	cellular lipid catabolic process	biological_process	5/204	240/22360	0.05091	0.1204	5	SLC27A4	hsa_circ_0088789	2.28
GO:0044242	cellular lipid catabolic process	biological_process	5/204	240/22360	0.05091	0.1204	5	ACAA1	hsa_circ_0064856	2.28
GO:0044242	cellular lipid catabolic process	biological_process	5/204	240/22360	0.05091	0.1204	5	GPLD1	hsa_circ_0075840	2.28
GO:0044242	cellular lipid catabolic process	biological_process	5/204	240/22360	0.05091	0.1204	5	ACAD10	hsa_circ_0005237	2.28
GO:0006260	DNA replication	biological_process	6/204	288/22360	0.03776	0.1011	6	NFIA	hsa_circ_0012754;hsa_circ_0012757;hsa_circ_0012756	2.28
GO:0006260	DNA replication	biological_process	6/204	288/22360	0.03776	0.1011	6	TOP3A	hsa_circ_0042333	2.28
GO:0006260	DNA replication	biological_process	6/204	288/22360	0.03776	0.1011	6	POLQ	hsa_circ_0066939	2.28
GO:0006260	DNA replication	biological_process	6/204	288/22360	0.03776	0.1011	6	MCM6	hsa_circ_0056598	2.28
GO:0006260	DNA replication	biological_process	6/204	288/22360	0.03776	0.1011	6	PNKP	hsa_circ_0051979	2.28
GO:0006260	DNA replication	biological_process	6/204	288/22360	0.03776	0.1011	6	ESCO1	hsa_circ_0047078	2.28
GO:0120035	regulation of plasma membrane bounded cell projection organization	biological_process	15/204	720/22360	0.00277	0.02721	15	B2M	hsa_circ_0000598;hsa_circ_0035110	2.28
GO:0120035	regulation of plasma membrane bounded cell projection organization	biological_process	15/204	720/22360	0.00277	0.02721	15	CAPRIN1	hsa_circ_0021622	2.28
GO:0120035	regulation of plasma membrane bounded cell projection organization	biological_process	15/204	720/22360	0.00277	0.02721	15	MYCBP2	hsa_circ_0004217;hsa_circ_0030509;hsa_circ_0030500	2.28
GO:0120035	regulation of plasma membrane bounded cell projection organization	biological_process	15/204	720/22360	0.00277	0.02721	15	GRN	hsa_circ_0044067;hsa_circ_0044068;hsa_circ_0044063	2.28
GO:0120035	regulation of plasma membrane bounded cell projection organization	biological_process	15/204	720/22360	0.00277	0.02721	15	CSMD3	hsa_circ_0085354	2.28
GO:0120035	regulation of plasma membrane bounded cell projection organization	biological_process	15/204	720/22360	0.00277	0.02721	15	AGRN	hsa_circ_0009233	2.28
GO:0120035	regulation of plasma membrane bounded cell projection organization	biological_process	15/204	720/22360	0.00277	0.02721	15	DPYSL2	hsa_circ_0083753	2.28
GO:0120035	regulation of plasma membrane bounded cell projection organization	biological_process	15/204	720/22360	0.00277	0.02721	15	GSK3B	hsa_circ_0008797;hsa_circ_0066894;hsa_circ_0004259;hsa_circ_0066900	2.28
GO:0120035	regulation of plasma membrane bounded cell projection organization	biological_process	15/204	720/22360	0.00277	0.02721	15	TBC1D13	hsa_circ_0088916	2.28
GO:0120035	regulation of plasma membrane bounded cell projection organization	biological_process	15/204	720/22360	0.00277	0.02721	15	PLXND1	hsa_circ_0067314	2.28
GO:0120035	regulation of plasma membrane bounded cell projection organization	biological_process	15/204	720/22360	0.00277	0.02721	15	PPP3CA	hsa_circ_0070512	2.28
GO:0120035	regulation of plasma membrane bounded cell projection organization	biological_process	15/204	720/22360	0.00277	0.02721	15	CARM1	hsa_circ_0004552;hsa_circ_0049347;hsa_circ_0049350;hsa_circ_0049349	2.28
GO:0120035	regulation of plasma membrane bounded cell projection organization	biological_process	15/204	720/22360	0.00277	0.02721	15	CORO1C	hsa_circ_0028080	2.28
GO:0120035	regulation of plasma membrane bounded cell projection organization	biological_process	15/204	720/22360	0.00277	0.02721	15	PARP6	hsa_circ_0036212	2.28
GO:0120035	regulation of plasma membrane bounded cell projection organization	biological_process	15/204	720/22360	0.00277	0.02721	15	RHOA	hsa_circ_0065641	2.28
GO:2001252	positive regulation of chromosome organization	biological_process	4/204	193/22360	0.06996	0.1483	4	H2AFY	hsa_circ_0005241	2.27
GO:2001252	positive regulation of chromosome organization	biological_process	4/204	193/22360	0.06996	0.1483	4	ESPL1	hsa_circ_0026591	2.27
GO:2001252	positive regulation of chromosome organization	biological_process	4/204	193/22360	0.06996	0.1483	4	PNKP	hsa_circ_0051979	2.27
GO:2001252	positive regulation of chromosome organization	biological_process	4/204	193/22360	0.06996	0.1483	4	RPS6KA4	hsa_circ_0022698;hsa_circ_0022701;hsa_circ_0022700	2.27
GO:0040017	positive regulation of locomotion	biological_process	13/204	629/22360	0.00525	0.03603	13	GPLD1	hsa_circ_0075840	2.27
GO:0040017	positive regulation of locomotion	biological_process	13/204	629/22360	0.00525	0.03603	13	SPN	hsa_circ_0000686	2.27
GO:0040017	positive regulation of locomotion	biological_process	13/204	629/22360	0.00525	0.03603	13	PPP3CA	hsa_circ_0070512	2.27
GO:0040017	positive regulation of locomotion	biological_process	13/204	629/22360	0.00525	0.03603	13	ACVR1	hsa_circ_0056766;hsa_circ_0056764;hsa_circ_0056763	2.27
GO:0040017	positive regulation of locomotion	biological_process	13/204	629/22360	0.00525	0.03603	13	GNAI2	hsa_circ_0065842	2.27
GO:0040017	positive regulation of locomotion	biological_process	13/204	629/22360	0.00525	0.03603	13	CD151	hsa_circ_0020717	2.27
[truncated: 13,421 more rows]

## Sheet: Table S3
TABLE S3 KEGG enrichment analysis of the circRNA parental genes
Pathway ID	Description	GeneRatio	BgRatio	P value	Q value	Count	Gene list	Related_circRNA	Enrich_factor
hsa00531	Glycosaminoglycan degradation	3/104	19/8877	0.0001868	0.01264	3	GLB1	hsa_circ_0064710	13.48
hsa00531	Glycosaminoglycan degradation	3/104	19/8877	0.0001868	0.01264	3	GALNS	hsa_circ_0040901	13.48
hsa00531	Glycosaminoglycan degradation	3/104	19/8877	0.0001868	0.01264	3	GUSB	hsa_circ_0080329	13.48
hsa00061	Fatty acid biosynthesis	2/104	14/8877	0.001371	0.04639	2	FASN	hsa_circ_0046331	12.19
hsa00061	Fatty acid biosynthesis	2/104	14/8877	0.001371	0.04639	2	ACACA	hsa_circ_0043252	12.19
hsa01040	Biosynthesis of unsaturated fatty acids	3/104	28/8877	0.0008074	0.03278	3	FADS1	hsa_circ_0022372;hsa_circ_0022367	9.15
hsa01040	Biosynthesis of unsaturated fatty acids	3/104	28/8877	0.0008074	0.03278	3	ELOVL1	hsa_circ_0012030	9.15
hsa01040	Biosynthesis of unsaturated fatty acids	3/104	28/8877	0.0008074	0.03278	3	ACAA1	hsa_circ_0064856	9.15
hsa00604	Glycosphingolipid biosynthesis - ganglio series	2/104	19/8877	0.003277	0.07391	2	GLB1	hsa_circ_0064710	8.98
hsa00604	Glycosphingolipid biosynthesis - ganglio series	2/104	19/8877	0.003277	0.07391	2	ST6GALNAC6	hsa_circ_0088708	8.98
hsa01212	Fatty acid metabolism	5/104	61/8877	0.0002361	0.01198	5	FASN	hsa_circ_0046331	7
hsa01212	Fatty acid metabolism	5/104	61/8877	0.0002361	0.01198	5	FADS1	hsa_circ_0022372;hsa_circ_0022367	7
hsa01212	Fatty acid metabolism	5/104	61/8877	0.0002361	0.01198	5	ELOVL1	hsa_circ_0012030	7
hsa01212	Fatty acid metabolism	5/104	61/8877	0.0002361	0.01198	5	ACACA	hsa_circ_0043252	7
hsa01212	Fatty acid metabolism	5/104	61/8877	0.0002361	0.01198	5	ACAA1	hsa_circ_0064856	7
hsa04512	ECM-receptor interaction	8/104	98/8877	9.487e-06	0.001926	8	ITGB4	hsa_circ_0045686	6.97
hsa04512	ECM-receptor interaction	8/104	98/8877	9.487e-06	0.001926	8	THBS3	hsa_circ_0014498	6.97
hsa04512	ECM-receptor interaction	8/104	98/8877	9.487e-06	0.001926	8	ITGB1	hsa_circ_0018155;hsa_circ_0018146	6.97
hsa04512	ECM-receptor interaction	8/104	98/8877	9.487e-06	0.001926	8	COL6A5	hsa_circ_0067328	6.97
hsa04512	ECM-receptor interaction	8/104	98/8877	9.487e-06	0.001926	8	VWF	hsa_circ_0025094	6.97
hsa04512	ECM-receptor interaction	8/104	98/8877	9.487e-06	0.001926	8	AGRN	hsa_circ_0009233	6.97
hsa04512	ECM-receptor interaction	8/104	98/8877	9.487e-06	0.001926	8	LAMB1	hsa_circ_0081920;hsa_circ_0081909;hsa_circ_0081928;hsa_circ_0081910;hsa_circ_0081914;hsa_circ_0081930	6.97
hsa04512	ECM-receptor interaction	8/104	98/8877	9.487e-06	0.001926	8	COL4A1	hsa_circ_0030836;hsa_circ_0030848;hsa_circ_0030846;hsa_circ_0030835	6.97
hsa00030	Pentose phosphate pathway	2/104	31/8877	0.01278	0.1235	2	ALDOC	hsa_circ_0042559	5.51
hsa00030	Pentose phosphate pathway	2/104	31/8877	0.01278	0.1235	2	TKT	hsa_circ_0001311	5.51
hsa00051	Fructose and mannose metabolism	2/104	34/8877	0.01642	0.1333	2	ALDOC	hsa_circ_0042559	5.02
hsa00051	Fructose and mannose metabolism	2/104	34/8877	0.01642	0.1333	2	PFKFB2	hsa_circ_0016288	5.02
hsa04924	Renin secretion	4/104	71/8877	0.003713	0.07537	4	PPP3CA	hsa_circ_0070512	4.81
hsa04924	Renin secretion	4/104	71/8877	0.003713	0.07537	4	ORAI1	hsa_circ_0028996	4.81
hsa04924	Renin secretion	4/104	71/8877	0.003713	0.07537	4	PPP3CC	hsa_circ_0083626	4.81
hsa04924	Renin secretion	4/104	71/8877	0.003713	0.07537	4	GNAI2	hsa_circ_0065842	4.81
hsa05100	Bacterial invasion of epithelial cells	4/104	77/8877	0.005245	0.07605	4	ITGB1	hsa_circ_0018155;hsa_circ_0018146	4.43
hsa05100	Bacterial invasion of epithelial cells	4/104	77/8877	0.005245	0.07605	4	SHC1	hsa_circ_0014457	4.43
hsa05100	Bacterial invasion of epithelial cells	4/104	77/8877	0.005245	0.07605	4	RHOA	hsa_circ_0065641	4.43
hsa05100	Bacterial invasion of epithelial cells	4/104	77/8877	0.005245	0.07605	4	CLTC	hsa_circ_0044850;hsa_circ_0044851	4.43
hsa04510	Focal adhesion	11/104	213/8877	3.945e-05	0.004004	11	ITGB4	hsa_circ_0045686	4.41
hsa04510	Focal adhesion	11/104	213/8877	3.945e-05	0.004004	11	THBS3	hsa_circ_0014498	4.41
hsa04510	Focal adhesion	11/104	213/8877	3.945e-05	0.004004	11	ITGB1	hsa_circ_0018155;hsa_circ_0018146	4.41
hsa04510	Focal adhesion	11/104	213/8877	3.945e-05	0.004004	11	COL6A5	hsa_circ_0067328	4.41
hsa04510	Focal adhesion	11/104	213/8877	3.945e-05	0.004004	11	SHC1	hsa_circ_0014457	4.41
hsa04510	Focal adhesion	11/104	213/8877	3.945e-05	0.004004	11	RHOA	hsa_circ_0065641	4.41
hsa04510	Focal adhesion	11/104	213/8877	3.945e-05	0.004004	11	GSK3B	hsa_circ_0008797;hsa_circ_0066894;hsa_circ_0004259;hsa_circ_0066900	4.41
hsa04510	Focal adhesion	11/104	213/8877	3.945e-05	0.004004	11	VWF	hsa_circ_0025094	4.41
hsa04510	Focal adhesion	11/104	213/8877	3.945e-05	0.004004	11	PPP1R12A	hsa_circ_0000423	4.41
hsa04510	Focal adhesion	11/104	213/8877	3.945e-05	0.004004	11	LAMB1	hsa_circ_0081920;hsa_circ_0081909;hsa_circ_0081928;hsa_circ_0081910;hsa_circ_0081914;hsa_circ_0081930	4.41
hsa04510	Focal adhesion	11/104	213/8877	3.945e-05	0.004004	11	COL4A1	hsa_circ_0030836;hsa_circ_0030848;hsa_circ_0030846;hsa_circ_0030835	4.41
hsa04330	Notch signaling pathway	3/104	58/8877	0.01114	0.1256	3	NCOR2	hsa_circ_0029288	4.41
hsa04330	Notch signaling pathway	3/104	58/8877	0.01114	0.1256	3	NOTCH3	hsa_circ_0049835	4.41
hsa04330	Notch signaling pathway	3/104	58/8877	0.01114	0.1256	3	NOTCH2	hsa_circ_0013777	4.41
hsa04216	Ferroptosis	2/104	40/8877	0.02534	0.1774	2	CYBB	hsa_circ_0090185	4.27
hsa04216	Ferroptosis	2/104	40/8877	0.02534	0.1774	2	SAT1	hsa_circ_0090100	4.27
hsa00620	Pyruvate metabolism	2/104	42/8877	0.02882	0.1828	2	HAGH	hsa_circ_0037348	4.06
hsa00620	Pyruvate metabolism	2/104	42/8877	0.02882	0.1828	2	ACACA	hsa_circ_0043252	4.06
hsa04730	Long-term depression	3/104	65/8877	0.01645	0.1284	3	GNAO1	hsa_circ_0039422	3.94
hsa04730	Long-term depression	3/104	65/8877	0.01645	0.1284	3	GNAI2	hsa_circ_0065842	3.94
hsa04730	Long-term depression	3/104	65/8877	0.01645	0.1284	3	RYR1	hsa_circ_0050839	3.94
hsa00900	Terpenoid backbone biosynthesis	1/104	22/8877	0.05741	0.259	1	DHDDS	hsa_circ_0011002	3.88
hsa04611	Platelet activation	6/104	136/8877	0.003087	0.07833	6	ORAI1	hsa_circ_0028996	3.77
hsa04611	Platelet activation	6/104	136/8877	0.003087	0.07833	6	ITGB1	hsa_circ_0018155;hsa_circ_0018146	3.77
hsa04611	Platelet activation	6/104	136/8877	0.003087	0.07833	6	RHOA	hsa_circ_0065641	3.77
hsa04611	Platelet activation	6/104	136/8877	0.003087	0.07833	6	VWF	hsa_circ_0025094	3.77
hsa04611	Platelet activation	6/104	136/8877	0.003087	0.07833	6	PPP1R12A	hsa_circ_0000423	3.77
hsa04611	Platelet activation	6/104	136/8877	0.003087	0.07833	6	GNAI2	hsa_circ_0065842	3.77
hsa04921	Oxytocin signaling pathway	7/104	159/8877	0.001728	0.05011	7	PPP3CA	hsa_circ_0070512	3.76
hsa04921	Oxytocin signaling pathway	7/104	159/8877	0.001728	0.05011	7	PPP3CC	hsa_circ_0083626	3.76
hsa04921	Oxytocin signaling pathway	7/104	159/8877	0.001728	0.05011	7	GNAO1	hsa_circ_0039422	3.76
hsa04921	Oxytocin signaling pathway	7/104	159/8877	0.001728	0.05011	7	RHOA	hsa_circ_0065641	3.76
hsa04921	Oxytocin signaling pathway	7/104	159/8877	0.001728	0.05011	7	PPP1R12A	hsa_circ_0000423	3.76
hsa04921	Oxytocin signaling pathway	7/104	159/8877	0.001728	0.05011	7	GNAI2	hsa_circ_0065842	3.76
hsa04921	Oxytocin signaling pathway	7/104	159/8877	0.001728	0.05011	7	RYR1	hsa_circ_0050839	3.76
hsa04670	Leukocyte transendothelial migration	5/104	117/8877	0.006567	0.08332	5	CYBB	hsa_circ_0090185	3.65
hsa04670	Leukocyte transendothelial migration	5/104	117/8877	0.006567	0.08332	5	ITGB1	hsa_circ_0018155;hsa_circ_0018146	3.65
hsa04670	Leukocyte transendothelial migration	5/104	117/8877	0.006567	0.08332	5	RHOA	hsa_circ_0065641	3.65
hsa04670	Leukocyte transendothelial migration	5/104	117/8877	0.006567	0.08332	5	ITGAL	hsa_circ_0039045	3.65
hsa04670	Leukocyte transendothelial migration	5/104	117/8877	0.006567	0.08332	5	GNAI2	hsa_circ_0065842	3.65
hsa00860	Porphyrin and chlorophyll metabolism	2/104	47/8877	0.03865	0.1961	2	ALAS2	hsa_circ_0090851	3.63
hsa00860	Porphyrin and chlorophyll metabolism	2/104	47/8877	0.03865	0.1961	2	GUSB	hsa_circ_0080329	3.63
hsa04724	Glutamatergic synapse	5/104	118/8877	0.006841	0.08169	5	PPP3CA	hsa_circ_0070512	3.62
hsa04724	Glutamatergic synapse	5/104	118/8877	0.006841	0.08169	5	PPP3CC	hsa_circ_0083626	3.62
hsa04724	Glutamatergic synapse	5/104	118/8877	0.006841	0.08169	5	GNAO1	hsa_circ_0039422	3.62
hsa04724	Glutamatergic synapse	5/104	118/8877	0.006841	0.08169	5	GNAI2	hsa_circ_0065842	3.62
hsa04724	Glutamatergic synapse	5/104	118/8877	0.006841	0.08169	5	GNB1	hsa_circ_0009349;hsa_circ_0009341	3.62
hsa04728	Dopaminergic synapse	6/104	142/8877	0.003919	0.07232	6	PPP3CA	hsa_circ_0070512	3.61
hsa04728	Dopaminergic synapse	6/104	142/8877	0.003919	0.07232	6	PPP3CC	hsa_circ_0083626	3.61
hsa04728	Dopaminergic synapse	6/104	142/8877	0.003919	0.07232	6	GNAO1	hsa_circ_0039422	3.61
hsa04728	Dopaminergic synapse	6/104	142/8877	0.003919	0.07232	6	GSK3B	hsa_circ_0008797;hsa_circ_0066894;hsa_circ_0004259;hsa_circ_0066900	3.61
hsa04728	Dopaminergic synapse	6/104	142/8877	0.003919	0.07232	6	GNAI2	hsa_circ_0065842	3.61
hsa04728	Dopaminergic synapse	6/104	142/8877	0.003919	0.07232	6	GNB1	hsa_circ_0009349;hsa_circ_0009341	3.61
hsa04917	Prolactin signaling pathway	3/104	74/8877	0.02537	0.1717	3	CGA	hsa_circ_0077260;hsa_circ_0077259	3.46
hsa04917	Prolactin signaling pathway	3/104	74/8877	0.02537	0.1717	3	SHC1	hsa_circ_0014457	3.46
hsa04917	Prolactin signaling pathway	3/104	74/8877	0.02537	0.1717	3	GSK3B	hsa_circ_0008797;hsa_circ_0066894;hsa_circ_0004259;hsa_circ_0066900	3.46
hsa04713	Circadian entrainment	4/104	100/8877	0.01541	0.1303	4	GNAO1	hsa_circ_0039422	3.41
hsa04713	Circadian entrainment	4/104	100/8877	0.01541	0.1303	4	GNAI2	hsa_circ_0065842	3.41
hsa04713	Circadian entrainment	4/104	100/8877	0.01541	0.1303	4	RYR1	hsa_circ_0050839	3.41
hsa04713	Circadian entrainment	4/104	100/8877	0.01541	0.1303	4	GNB1	hsa_circ_0009349;hsa_circ_0009341	3.41
hsa00280	Valine, leucine and isoleucine degradation	2/104	50/8877	0.04532	0.214	2	ACSF3	hsa_circ_0006958	3.41
hsa00280	Valine, leucine and isoleucine degradation	2/104	50/8877	0.04532	0.214	2	ACAA1	hsa_circ_0064856	3.41
hsa03018	RNA degradation	4/104	102/8877	0.01668	0.1254	4	CNOT3	hsa_circ_0052142	3.35
hsa03018	RNA degradation	4/104	102/8877	0.01668	0.1254	4	PABPC1	hsa_circ_0085164;hsa_circ_0085150;hsa_circ_0085149;hsa_circ_0085138;hsa_circ_0085158;hsa_circ_0085159	3.35
hsa03018	RNA degradation	4/104	102/8877	0.01668	0.1254	4	CNOT6L	hsa_circ_0070083	3.35
hsa03018	RNA degradation	4/104	102/8877	0.01668	0.1254	4	ENO1	hsa_circ_0009618;hsa_circ_0009631	3.35
hsa04910	Insulin signaling pathway	6/104	153/8877	0.005883	0.07962	6	FASN	hsa_circ_0046331	3.35
hsa04910	Insulin signaling pathway	6/104	153/8877	0.005883	0.07962	6	MKNK2	hsa_circ_0048301;hsa_circ_0048297	3.35
hsa04910	Insulin signaling pathway	6/104	153/8877	0.005883	0.07962	6	PHKG2	hsa_circ_0039114	3.35
hsa04910	Insulin signaling pathway	6/104	153/8877	0.005883	0.07962	6	SHC1	hsa_circ_0014457	3.35
hsa04910	Insulin signaling pathway	6/104	153/8877	0.005883	0.07962	6	GSK3B	hsa_circ_0008797;hsa_circ_0066894;hsa_circ_0004259;hsa_circ_0066900	3.35
hsa04910	Insulin signaling pathway	6/104	153/8877	0.005883	0.07962	6	ACACA	hsa_circ_0043252	3.35
hsa01230	Biosynthesis of amino acids	3/104	77/8877	0.02891	0.1778	3	ALDOC	hsa_circ_0042559	3.33
hsa01230	Biosynthesis of amino acids	3/104	77/8877	0.02891	0.1778	3	TKT	hsa_circ_0001311	3.33
hsa01230	Biosynthesis of amino acids	3/104	77/8877	0.02891	0.1778	3	ENO1	hsa_circ_0009618;hsa_circ_0009631	3.33
hsa00592	alpha-Linolenic acid metabolism	1/104	26/8877	0.07771	0.2768	1	ACAA1	hsa_circ_0064856	3.28
hsa00563	Glycosylphosphatidylinositol (GPI)-anchor biosynthesis	1/104	26/8877	0.07771	0.2768	1	GPLD1	hsa_circ_0075840	3.28
hsa04662	B cell receptor signaling pathway	3/104	78/8877	0.03016	0.1801	3	PPP3CA	hsa_circ_0070512	3.28
hsa04662	B cell receptor signaling pathway	3/104	78/8877	0.03016	0.1801	3	PPP3CC	hsa_circ_0083626	3.28
hsa04662	B cell receptor signaling pathway	3/104	78/8877	0.03016	0.1801	3	GSK3B	hsa_circ_0008797;hsa_circ_0066894;hsa_circ_0004259;hsa_circ_0066900	3.28
hsa04919	Thyroid hormone signaling pathway	5/104	131/8877	0.01121	0.1198	5	GSK3B	hsa_circ_0008797;hsa_circ_0066894;hsa_circ_0004259;hsa_circ_0066900	3.26
hsa04919	Thyroid hormone signaling pathway	5/104	131/8877	0.01121	0.1198	5	PFKFB2	hsa_circ_0016288	3.26
hsa04919	Thyroid hormone signaling pathway	5/104	131/8877	0.01121	0.1198	5	NOTCH3	hsa_circ_0049835	3.26
hsa04919	Thyroid hormone signaling pathway	5/104	131/8877	0.01121	0.1198	5	NCOA2	hsa_circ_0084729	3.26
hsa04919	Thyroid hormone signaling pathway	5/104	131/8877	0.01121	0.1198	5	NOTCH2	hsa_circ_0013777	3.26
hsa04360	Axon guidance	7/104	186/8877	0.004525	0.07066	7	PPP3CA	hsa_circ_0070512	3.21
hsa04360	Axon guidance	7/104	186/8877	0.004525	0.07066	7	PPP3CC	hsa_circ_0083626	3.21
hsa04360	Axon guidance	7/104	186/8877	0.004525	0.07066	7	ITGB1	hsa_circ_0018155;hsa_circ_0018146	3.21
hsa04360	Axon guidance	7/104	186/8877	0.004525	0.07066	7	RHOA	hsa_circ_0065641	3.21
hsa04360	Axon guidance	7/104	186/8877	0.004525	0.07066	7	GSK3B	hsa_circ_0008797;hsa_circ_0066894;hsa_circ_0004259;hsa_circ_0066900	3.21
hsa04360	Axon guidance	7/104	186/8877	0.004525	0.07066	7	GNAI2	hsa_circ_0065842	3.21
hsa04360	Axon guidance	7/104	186/8877	0.004525	0.07066	7	DPYSL2	hsa_circ_0083753	3.21
hsa04922	Glucagon signaling pathway	4/104	107/8877	0.02017	0.1462	4	PPP3CA	hsa_circ_0070512	3.19
hsa04922	Glucagon signaling pathway	4/104	107/8877	0.02017	0.1462	4	PPP3CC	hsa_circ_0083626	3.19
hsa04922	Glucagon signaling pathway	4/104	107/8877	0.02017	0.1462	4	PHKG2	hsa_circ_0039114	3.19
hsa04922	Glucagon signaling pathway	4/104	107/8877	0.02017	0.1462	4	ACACA	hsa_circ_0043252	3.19
hsa00511	Other glycan degradation	1/104	27/8877	0.08315	0.2722	1	GLB1	hsa_circ_0064710	3.16
hsa01521	EGFR tyrosine kinase inhibitor resistance	3/104	82/8877	0.03548	0.2001	3	SHC1	hsa_circ_0014457	3.12
hsa01521	EGFR tyrosine kinase inhibitor resistance	3/104	82/8877	0.03548	0.2001	3	GSK3B	hsa_circ_0008797;hsa_circ_0066894;hsa_circ_0004259;hsa_circ_0066900	3.12
hsa01521	EGFR tyrosine kinase inhibitor resistance	3/104	82/8877	0.03548	0.2001	3	AXL	hsa_circ_0051202;hsa_circ_0051203	3.12
hsa04926	Relaxin signaling pathway	5/104	139/8877	0.01474	0.136	5	GNAO1	hsa_circ_0039422	3.07
hsa04926	Relaxin signaling pathway	5/104	139/8877	0.01474	0.136	5	SHC1	hsa_circ_0014457	3.07
hsa04926	Relaxin signaling pathway	5/104	139/8877	0.01474	0.136	5	GNAI2	hsa_circ_0065842	3.07
hsa04926	Relaxin signaling pathway	5/104	139/8877	0.01474	0.136	5	GNB1	hsa_circ_0009349;hsa_circ_0009341	3.07
hsa04926	Relaxin signaling pathway	5/104	139/8877	0.01474	0.136	5	COL4A1	hsa_circ_0030836;hsa_circ_0030848;hsa_circ_0030846;hsa_circ_0030835	3.07
hsa04142	Lysosome	5/104	139/8877	0.01474	0.136	5	GLB1	hsa_circ_0064710	3.07
hsa04142	Lysosome	5/104	139/8877	0.01474	0.136	5	GALNS	hsa_circ_0040901	3.07
hsa04142	Lysosome	5/104	139/8877	0.01474	0.136	5	GUSB	hsa_circ_0080329	3.07
hsa04142	Lysosome	5/104	139/8877	0.01474	0.136	5	CLTC	hsa_circ_0044850;hsa_circ_0044851	3.07
hsa04142	Lysosome	5/104	139/8877	0.01474	0.136	5	NAGPA	hsa_circ_0037771	3.07
hsa05144	Malaria	2/104	56/8877	0.0604	0.2554	2	THBS3	hsa_circ_0014498	3.05
hsa05144	Malaria	2/104	56/8877	0.0604	0.2554	2	ITGAL	hsa_circ_0039045	3.05
hsa04660	T cell receptor signaling pathway	4/104	115/8877	0.02674	0.1751	4	PPP3CA	hsa_circ_0070512	2.97
hsa04660	T cell receptor signaling pathway	4/104	115/8877	0.02674	0.1751	4	PPP3CC	hsa_circ_0083626	2.97
hsa04660	T cell receptor signaling pathway	4/104	115/8877	0.02674	0.1751	4	RHOA	hsa_circ_0065641	2.97
hsa04660	T cell receptor signaling pathway	4/104	115/8877	0.02674	0.1751	4	GSK3B	hsa_circ_0008797;hsa_circ_0066894;hsa_circ_0004259;hsa_circ_0066900	2.97
hsa04923	Regulation of lipolysis in adipocytes	2/104	58/8877	0.06594	0.2677	2	CGA	hsa_circ_0077260;hsa_circ_0077259	2.94
hsa04923	Regulation of lipolysis in adipocytes	2/104	58/8877	0.06594	0.2677	2	GNAI2	hsa_circ_0065842	2.94
hsa04744	Phototransduction	1/104	30/8877	0.1003	0.3039	1	GNB1	hsa_circ_0009349;hsa_circ_0009341	2.85
hsa04370	VEGF signaling pathway	2/104	61/8877	0.07473	0.2709	2	PPP3CA	hsa_circ_0070512	2.8
hsa04370	VEGF signaling pathway	2/104	61/8877	0.07473	0.2709	2	PPP3CC	hsa_circ_0083626	2.8
hsa00760	Nicotinate and nicotinamide metabolism	1/104	31/8877	0.1063	0.3083	1	NNT	hsa_circ_0072401;hsa_circ_0072424	2.75
hsa05014	Amyotrophic lateral sclerosis (ALS)	2/104	63/8877	0.0809	0.2737	2	PPP3CA	hsa_circ_0070512	2.71
hsa05014	Amyotrophic lateral sclerosis (ALS)	2/104	63/8877	0.0809	0.2737	2	PPP3CC	hsa_circ_0083626	2.71
hsa05130	Pathogenic Escherichia coli infection	2/104	63/8877	0.0809	0.2737	2	ITGB1	hsa_circ_0018155;hsa_circ_0018146	2.71
hsa05130	Pathogenic Escherichia coli infection	2/104	63/8877	0.0809	0.2737	2	RHOA	hsa_circ_0065641	2.71
hsa04810	Regulation of actin cytoskeleton	7/104	221/8877	0.01235	0.1254	7	ITGB4	hsa_circ_0045686	2.7
hsa04810	Regulation of actin cytoskeleton	7/104	221/8877	0.01235	0.1254	7	ITGB1	hsa_circ_0018155;hsa_circ_0018146	2.7
hsa04810	Regulation of actin cytoskeleton	7/104	221/8877	0.01235	0.1254	7	RHOA	hsa_circ_0065641	2.7
hsa04810	Regulation of actin cytoskeleton	7/104	221/8877	0.01235	0.1254	7	NCKAP1L	hsa_circ_0026780	2.7
hsa04810	Regulation of actin cytoskeleton	7/104	221/8877	0.01235	0.1254	7	PPP1R12A	hsa_circ_0000423	2.7
hsa04810	Regulation of actin cytoskeleton	7/104	221/8877	0.01235	0.1254	7	ITGAL	hsa_circ_0039045	2.7
hsa04810	Regulation of actin cytoskeleton	7/104	221/8877	0.01235	0.1254	7	PIKFYVE	hsa_circ_0057976	2.7
hsa05133	Pertussis	3/104	96/8877	0.05847	0.2525	3	ITGB1	hsa_circ_0018155;hsa_circ_0018146	2.67
hsa05133	Pertussis	3/104	96/8877	0.05847	0.2525	3	RHOA	hsa_circ_0065641	2.67
hsa05133	Pertussis	3/104	96/8877	0.05847	0.2525	3	GNAI2	hsa_circ_0065842	2.67
hsa01522	Endocrine resistance	4/104	128/8877	0.04021	0.1991	4	SHC1	hsa_circ_0014457	2.67
hsa01522	Endocrine resistance	4/104	128/8877	0.04021	0.1991	4	NOTCH3	hsa_circ_0049835	2.67
hsa01522	Endocrine resistance	4/104	128/8877	0.04021	0.1991	4	CARM1	hsa_circ_0004552;hsa_circ_0049347;hsa_circ_0049350;hsa_circ_0049349	2.67
hsa01522	Endocrine resistance	4/104	128/8877	0.04021	0.1991	4	NOTCH2	hsa_circ_0013777	2.67
hsa04136	Autophagy - other	1/104	33/8877	0.1186	0.3087	1	ATG2A	hsa_circ_0022734	2.59
hsa00640	Propanoate metabolism	1/104	33/8877	0.1186	0.3087	1	ACACA	hsa_circ_0043252	2.59
hsa04727	GABAergic synapse	3/104	100/8877	0.06632	0.264	3	GNAO1	hsa_circ_0039422	2.56
hsa04727	GABAergic synapse	3/104	100/8877	0.06632	0.264	3	GNAI2	hsa_circ_0065842	2.56
hsa04727	GABAergic synapse	3/104	100/8877	0.06632	0.264	3	GNB1	hsa_circ_0009349;hsa_circ_0009341	2.56
hsa05222	Small cell lung cancer	3/104	101/8877	0.06837	0.2669	3	ITGB1	hsa_circ_0018155;hsa_circ_0018146	2.54
hsa05222	Small cell lung cancer	3/104	101/8877	0.06837	0.2669	3	LAMB1	hsa_circ_0081920;hsa_circ_0081909;hsa_circ_0081928;hsa_circ_0081910;hsa_circ_0081914;hsa_circ_0081930	2.54
hsa05222	Small cell lung cancer	3/104	101/8877	0.06837	0.2669	3	COL4A1	hsa_circ_0030836;hsa_circ_0030848;hsa_circ_0030846;hsa_circ_0030835	2.54
hsa05032	Morphine addiction	3/104	101/8877	0.06837	0.2669	3	GNAO1	hsa_circ_0039422	2.54
hsa05032	Morphine addiction	3/104	101/8877	0.06837	0.2669	3	GNAI2	hsa_circ_0065842	2.54
hsa05032	Morphine addiction	3/104	101/8877	0.06837	0.2669	3	GNB1	hsa_circ_0009349;hsa_circ_0009341	2.54
hsa00052	Galactose metabolism	1/104	34/8877	0.1249	0.313	1	GLB1	hsa_circ_0064710	2.51
hsa05165	Human papillomavirus infection	12/104	408/8877	0.00393	0.06648	12	ITGB4	hsa_circ_0045686	2.51
hsa05165	Human papillomavirus infection	12/104	408/8877	0.00393	0.06648	12	THBS3	hsa_circ_0014498	2.51
hsa05165	Human papillomavirus infection	12/104	408/8877	0.00393	0.06648	12	UBR4	hsa_circ_0010344;hsa_circ_0010351	2.51
hsa05165	Human papillomavirus infection	12/104	408/8877	0.00393	0.06648	12	ITGB1	hsa_circ_0018155;hsa_circ_0018146	2.51
hsa05165	Human papillomavirus infection	12/104	408/8877	0.00393	0.06648	12	COL6A5	hsa_circ_0067328	2.51
hsa05165	Human papillomavirus infection	12/104	408/8877	0.00393	0.06648	12	GSK3B	hsa_circ_0008797;hsa_circ_0066894;hsa_circ_0004259;hsa_circ_0066900	2.51
hsa05165	Human papillomavirus infection	12/104	408/8877	0.00393	0.06648	12	VWF	hsa_circ_0025094	2.51
hsa05165	Human papillomavirus infection	12/104	408/8877	0.00393	0.06648	12	MX1	hsa_circ_0061799	2.51
hsa05165	Human papillomavirus infection	12/104	408/8877	0.00393	0.06648	12	NOTCH3	hsa_circ_0049835	2.51
hsa05165	Human papillomavirus infection	12/104	408/8877	0.00393	0.06648	12	LAMB1	hsa_circ_0081920;hsa_circ_0081909;hsa_circ_0081928;hsa_circ_0081910;hsa_circ_0081914;hsa_circ_0081930	2.51
hsa05165	Human papillomavirus infection	12/104	408/8877	0.00393	0.06648	12	COL4A1	hsa_circ_0030836;hsa_circ_0030848;hsa_circ_0030846;hsa_circ_0030835	2.51
hsa05165	Human papillomavirus infection	12/104	408/8877	0.00393	0.06648	12	NOTCH2	hsa_circ_0013777	2.51
hsa04066	HIF-1 signaling pathway	3/104	102/8877	0.07047	0.2601	3	CYBB	hsa_circ_0090185	2.51
hsa04066	HIF-1 signaling pathway	3/104	102/8877	0.07047	0.2601	3	MKNK2	hsa_circ_0048301;hsa_circ_0048297	2.51
hsa04066	HIF-1 signaling pathway	3/104	102/8877	0.07047	0.2601	3	ENO1	hsa_circ_0009618;hsa_circ_0009631	2.51
hsa04915	Estrogen signaling pathway	5/104	172/8877	0.03786	0.2023	5	KRT19	hsa_circ_0043597	2.48
hsa04915	Estrogen signaling pathway	5/104	172/8877	0.03786	0.2023	5	GNAO1	hsa_circ_0039422	2.48
hsa04915	Estrogen signaling pathway	5/104	172/8877	0.03786	0.2023	5	SHC1	hsa_circ_0014457	2.48
hsa04915	Estrogen signaling pathway	5/104	172/8877	0.03786	0.2023	5	GNAI2	hsa_circ_0065842	2.48
hsa04915	Estrogen signaling pathway	5/104	172/8877	0.03786	0.2023	5	NCOA2	hsa_circ_0084729	2.48
hsa04310	Wnt signaling pathway	5/104	172/8877	0.03786	0.2023	5	PPP3CA	hsa_circ_0070512	2.48
hsa04310	Wnt signaling pathway	5/104	172/8877	0.03786	0.2023	5	PPP3CC	hsa_circ_0083626	2.48
hsa04310	Wnt signaling pathway	5/104	172/8877	0.03786	0.2023	5	RHOA	hsa_circ_0065641	2.48
hsa04310	Wnt signaling pathway	5/104	172/8877	0.03786	0.2023	5	CHD8	hsa_circ_0031180	2.48
hsa04310	Wnt signaling pathway	5/104	172/8877	0.03786	0.2023	5	GSK3B	hsa_circ_0008797;hsa_circ_0066894;hsa_circ_0004259;hsa_circ_0066900	2.48
hsa04720	Long-term potentiation	2/104	70/8877	0.1044	0.3071	2	PPP3CA	hsa_circ_0070512	2.44
hsa04720	Long-term potentiation	2/104	70/8877	0.1044	0.3071	2	PPP3CC	hsa_circ_0083626	2.44
hsa04022	cGMP-PKG signaling pathway	5/104	175/8877	0.04075	0.197	5	PPP3CA	hsa_circ_0070512	2.44
hsa04022	cGMP-PKG signaling pathway	5/104	175/8877	0.04075	0.197	5	PPP3CC	hsa_circ_0083626	2.44
hsa04022	cGMP-PKG signaling pathway	5/104	175/8877	0.04075	0.197	5	RHOA	hsa_circ_0065641	2.44
hsa04022	cGMP-PKG signaling pathway	5/104	175/8877	0.04075	0.197	5	PPP1R12A	hsa_circ_0000423	2.44
hsa04022	cGMP-PKG signaling pathway	5/104	175/8877	0.04075	0.197	5	GNAI2	hsa_circ_0065842	2.44
hsa04916	Melanogenesis	3/104	106/8877	0.07919	0.2725	3	GNAO1	hsa_circ_0039422	2.42
hsa04916	Melanogenesis	3/104	106/8877	0.07919	0.2725	3	GSK3B	hsa_circ_0008797;hsa_circ_0066894;hsa_circ_0004259;hsa_circ_0066900	2.42
hsa04916	Melanogenesis	3/104	106/8877	0.07919	0.2725	3	GNAI2	hsa_circ_0065842	2.42
hsa04371	Apelin signaling pathway	4/104	141/8877	0.05747	0.2536	4	GNAI2	hsa_circ_0065842	2.42
hsa04371	Apelin signaling pathway	4/104	141/8877	0.05747	0.2536	4	NOTCH3	hsa_circ_0049835	2.42
hsa04371	Apelin signaling pathway	4/104	141/8877	0.05747	0.2536	4	RYR1	hsa_circ_0050839	2.42
hsa04371	Apelin signaling pathway	4/104	141/8877	0.05747	0.2536	4	GNB1	hsa_circ_0009349;hsa_circ_0009341	2.42
hsa00010	Glycolysis / Gluconeogenesis	2/104	72/8877	0.1117	0.3064	2	ALDOC	hsa_circ_0042559	2.37
hsa00010	Glycolysis / Gluconeogenesis	2/104	72/8877	0.1117	0.3064	2	ENO1	hsa_circ_0009618;hsa_circ_0009631	2.37
hsa05031	Amphetamine addiction	2/104	73/8877	0.1154	0.3082	2	PPP3CA	hsa_circ_0070512	2.34
hsa05031	Amphetamine addiction	2/104	73/8877	0.1154	0.3082	2	PPP3CC	hsa_circ_0083626	2.34
hsa03030	DNA replication	1/104	37/8877	0.1445	0.3296	1	MCM6	hsa_circ_0056598	2.31
hsa00062	Fatty acid elongation	1/104	37/8877	0.1445	0.3296	1	ELOVL1	hsa_circ_0012030	2.31
hsa00040	Pentose and glucuronate interconversions	1/104	37/8877	0.1445	0.3296	1	GUSB	hsa_circ_0080329	2.31
hsa05412	Arrhythmogenic right ventricular cardiomyopathy (ARVC)	2/104	74/8877	0.1192	0.3025	2	ITGB4	hsa_circ_0045686	2.31
hsa05412	Arrhythmogenic right ventricular cardiomyopathy (ARVC)	2/104	74/8877	0.1192	0.3025	2	ITGB1	hsa_circ_0018155;hsa_circ_0018146	2.31
hsa05034	Alcoholism	5/104	189/8877	0.0562	0.2593	5	H2AFY	hsa_circ_0005241	2.26
hsa05034	Alcoholism	5/104	189/8877	0.0562	0.2593	5	GNAO1	hsa_circ_0039422	2.26
hsa05034	Alcoholism	5/104	189/8877	0.0562	0.2593	5	SHC1	hsa_circ_0014457	2.26
hsa05034	Alcoholism	5/104	189/8877	0.0562	0.2593	5	GNAI2	hsa_circ_0065842	2.26
hsa05034	Alcoholism	5/104	189/8877	0.0562	0.2593	5	GNB1	hsa_circ_0009349;hsa_circ_0009341	2.26
hsa04625	C-type lectin receptor signaling pathway	3/104	116/8877	0.1036	0.3093	3	PPP3CA	hsa_circ_0070512	2.21
hsa04625	C-type lectin receptor signaling pathway	3/104	116/8877	0.1036	0.3093	3	PPP3CC	hsa_circ_0083626	2.21
hsa04625	C-type lectin receptor signaling pathway	3/104	116/8877	0.1036	0.3093	3	RHOA	hsa_circ_0065641	2.21
hsa04020	Calcium signaling pathway	5/104	194/8877	0.06253	0.2591	5	PPP3CA	hsa_circ_0070512	2.2
hsa04020	Calcium signaling pathway	5/104	194/8877	0.06253	0.2591	5	ORAI1	hsa_circ_0028996	2.2
hsa04020	Calcium signaling pathway	5/104	194/8877	0.06253	0.2591	5	PPP3CC	hsa_circ_0083626	2.2
hsa04020	Calcium signaling pathway	5/104	194/8877	0.06253	0.2591	5	PHKG2	hsa_circ_0039114	2.2
hsa04020	Calcium signaling pathway	5/104	194/8877	0.06253	0.2591	5	RYR1	hsa_circ_0050839	2.2
hsa05163	Human cytomegalovirus infection	8/104	313/8877	0.03081	0.1787	8	PPP3CA	hsa_circ_0070512	2.18
hsa05163	Human cytomegalovirus infection	8/104	313/8877	0.03081	0.1787	8	PPP3CC	hsa_circ_0083626	2.18
hsa05163	Human cytomegalovirus infection	8/104	313/8877	0.03081	0.1787	8	GNAO1	hsa_circ_0039422	2.18
hsa05163	Human cytomegalovirus infection	8/104	313/8877	0.03081	0.1787	8	RHOA	hsa_circ_0065641	2.18
hsa05163	Human cytomegalovirus infection	8/104	313/8877	0.03081	0.1787	8	GSK3B	hsa_circ_0008797;hsa_circ_0066894;hsa_circ_0004259;hsa_circ_0066900	2.18
hsa05163	Human cytomegalovirus infection	8/104	313/8877	0.03081	0.1787	8	B2M	hsa_circ_0000598;hsa_circ_0035110	2.18
hsa05163	Human cytomegalovirus infection	8/104	313/8877	0.03081	0.1787	8	GNAI2	hsa_circ_0065842	2.18
hsa05163	Human cytomegalovirus infection	8/104	313/8877	0.03081	0.1787	8	GNB1	hsa_circ_0009349;hsa_circ_0009341	2.18
hsa01200	Carbon metabolism	3/104	118/8877	0.1089	0.3028	3	ALDOC	hsa_circ_0042559	2.17
hsa01200	Carbon metabolism	3/104	118/8877	0.1089	0.3028	3	TKT	hsa_circ_0001311	2.17
hsa01200	Carbon metabolism	3/104	118/8877	0.1089	0.3028	3	ENO1	hsa_circ_0009618;hsa_circ_0009631	2.17
hsa05010	Alzheimer disease	5/104	199/8877	0.0693	0.2605	5	PPP3CA	hsa_circ_0070512	2.14
hsa05010	Alzheimer disease	5/104	199/8877	0.0693	0.2605	5	PPP3CC	hsa_circ_0083626	2.14
hsa05010	Alzheimer disease	5/104	199/8877	0.0693	0.2605	5	GSK3B	hsa_circ_0008797;hsa_circ_0066894;hsa_circ_0004259;hsa_circ_0066900	2.14
hsa05010	Alzheimer disease	5/104	199/8877	0.0693	0.2605	5	SNCA	hsa_circ_0070441	2.14
hsa05010	Alzheimer disease	5/104	199/8877	0.0693	0.2605	5	NDUFB10	hsa_circ_0037367	2.14
hsa03320	PPAR signaling pathway	2/104	80/8877	0.143	0.3299	2	SLC27A4	hsa_circ_0088789	2.13
hsa03320	PPAR signaling pathway	2/104	80/8877	0.143	0.3299	2	ACAA1	hsa_circ_0064856	2.13
hsa00260	Glycine, serine and threonine metabolism	1/104	40/8877	0.165	0.3526	1	ALAS2	hsa_circ_0090851	2.13
hsa04725	Cholinergic synapse	3/104	121/8877	0.1171	0.3087	3	GNAO1	hsa_circ_0039422	2.12
hsa04725	Cholinergic synapse	3/104	121/8877	0.1171	0.3087	3	GNAI2	hsa_circ_0065842	2.12
hsa04725	Cholinergic synapse	3/104	121/8877	0.1171	0.3087	3	GNB1	hsa_circ_0009349;hsa_circ_0009341	2.12
hsa05224	Breast cancer	4/104	163/8877	0.09594	0.2996	4	SHC1	hsa_circ_0014457	2.09
hsa05224	Breast cancer	4/104	163/8877	0.09594	0.2996	4	GSK3B	hsa_circ_0008797;hsa_circ_0066894;hsa_circ_0004259;hsa_circ_0066900	2.09
hsa05224	Breast cancer	4/104	163/8877	0.09594	0.2996	4	NOTCH3	hsa_circ_0049835	2.09
hsa05224	Breast cancer	4/104	163/8877	0.09594	0.2996	4	NOTCH2	hsa_circ_0013777	2.09
hsa04722	Neurotrophin signaling pathway	3/104	124/8877	0.1256	0.3109	3	SHC1	hsa_circ_0014457	2.07
hsa04722	Neurotrophin signaling pathway	3/104	124/8877	0.1256	0.3109	3	RHOA	hsa_circ_0065641	2.07
hsa04722	Neurotrophin signaling pathway	3/104	124/8877	0.1256	0.3109	3	GSK3B	hsa_circ_0008797;hsa_circ_0066894;hsa_circ_0004259;hsa_circ_0066900	2.07
hsa04151	PI3K-Akt signaling pathway	9/104	375/8877	0.03552	0.1949	9	ITGB4	hsa_circ_0045686	2.05
hsa04151	PI3K-Akt signaling pathway	9/104	375/8877	0.03552	0.1949	9	THBS3	hsa_circ_0014498	2.05
hsa04151	PI3K-Akt signaling pathway	9/104	375/8877	0.03552	0.1949	9	ITGB1	hsa_circ_0018155;hsa_circ_0018146	2.05
hsa04151	PI3K-Akt signaling pathway	9/104	375/8877	0.03552	0.1949	9	COL6A5	hsa_circ_0067328	2.05
hsa04151	PI3K-Akt signaling pathway	9/104	375/8877	0.03552	0.1949	9	GSK3B	hsa_circ_0008797;hsa_circ_0066894;hsa_circ_0004259;hsa_circ_0066900	2.05
hsa04151	PI3K-Akt signaling pathway	9/104	375/8877	0.03552	0.1949	9	VWF	hsa_circ_0025094	2.05
hsa04151	PI3K-Akt signaling pathway	9/104	375/8877	0.03552	0.1949	9	LAMB1	hsa_circ_0081920;hsa_circ_0081909;hsa_circ_0081928;hsa_circ_0081910;hsa_circ_0081914;hsa_circ_0081930	2.05
hsa04151	PI3K-Akt signaling pathway	9/104	375/8877	0.03552	0.1949	9	GNB1	hsa_circ_0009349;hsa_circ_0009341	2.05
hsa04151	PI3K-Akt signaling pathway	9/104	375/8877	0.03552	0.1949	9	COL4A1	hsa_circ_0030836;hsa_circ_0030848;hsa_circ_0030846;hsa_circ_0030835	2.05
hsa04723	Retrograde endocannabinoid signaling	4/104	168/8877	0.1064	0.3042	4	GNAO1	hsa_circ_0039422	2.03
hsa04723	Retrograde endocannabinoid signaling	4/104	168/8877	0.1064	0.3042	4	GNAI2	hsa_circ_0065842	2.03
hsa04723	Retrograde endocannabinoid signaling	4/104	168/8877	0.1064	0.3042	4	NDUFB10	hsa_circ_0037367	2.03
hsa04723	Retrograde endocannabinoid signaling	4/104	168/8877	0.1064	0.3042	4	GNB1	hsa_circ_0009349;hsa_circ_0009341	2.03
hsa04015	Rap1 signaling pathway	5/104	211/8877	0.08741	0.2773	5	ITGB1	hsa_circ_0018155;hsa_circ_0018146	2.02
hsa04015	Rap1 signaling pathway	5/104	211/8877	0.08741	0.2773	5	GNAO1	hsa_circ_0039422	2.02
hsa04015	Rap1 signaling pathway	5/104	211/8877	0.08741	0.2773	5	RHOA	hsa_circ_0065641	2.02
hsa04015	Rap1 signaling pathway	5/104	211/8877	0.08741	0.2773	5	ITGAL	hsa_circ_0039045	2.02
hsa04015	Rap1 signaling pathway	5/104	211/8877	0.08741	0.2773	5	GNAI2	hsa_circ_0065842	2.02
hsa04114	Oocyte meiosis	3/104	129/8877	0.1406	0.3358	3	PPP3CA	hsa_circ_0070512	1.99
hsa04114	Oocyte meiosis	3/104	129/8877	0.1406	0.3358	3	PPP3CC	hsa_circ_0083626	1.99
hsa04114	Oocyte meiosis	3/104	129/8877	0.1406	0.3358	3	ESPL1	hsa_circ_0026591	1.99
hsa04110	Cell cycle	3/104	129/8877	0.1406	0.3358	3	MCM6	hsa_circ_0056598	1.99
hsa04110	Cell cycle	3/104	129/8877	0.1406	0.3358	3	GSK3B	hsa_circ_0008797;hsa_circ_0066894;hsa_circ_0004259;hsa_circ_0066900	1.99
hsa04110	Cell cycle	3/104	129/8877	0.1406	0.3358	3	ESPL1	hsa_circ_0026591	1.99
hsa04152	AMPK signaling pathway	3/104	129/8877	0.1406	0.3358	3	FASN	hsa_circ_0046331	1.99
hsa04152	AMPK signaling pathway	3/104	129/8877	0.1406	0.3358	3	PFKFB2	hsa_circ_0016288	1.99
hsa04152	AMPK signaling pathway	3/104	129/8877	0.1406	0.3358	3	ACACA	hsa_circ_0043252	1.99
hsa04062	Chemokine signaling pathway	5/104	218/8877	0.0992	0.3051	5	SHC1	hsa_circ_0014457	1.96
hsa04062	Chemokine signaling pathway	5/104	218/8877	0.0992	0.3051	5	RHOA	hsa_circ_0065641	1.96
hsa04062	Chemokine signaling pathway	5/104	218/8877	0.0992	0.3051	5	GSK3B	hsa_circ_0008797;hsa_circ_0066894;hsa_circ_0004259;hsa_circ_0066900	1.96
hsa04062	Chemokine signaling pathway	5/104	218/8877	0.0992	0.3051	5	GNAI2	hsa_circ_0065842	1.96
hsa04062	Chemokine signaling pathway	5/104	218/8877	0.0992	0.3051	5	GNB1	hsa_circ_0009349;hsa_circ_0009341	1.96
hsa05210	Colorectal cancer	2/104	88/8877	0.1778	0.3721	2	RHOA	hsa_circ_0065641	1.94
hsa05210	Colorectal cancer	2/104	88/8877	0.1778	0.3721	2	GSK3B	hsa_circ_0008797;hsa_circ_0066894;hsa_circ_0004259;hsa_circ_0066900	1.94
hsa00071	Fatty acid degradation	1/104	44/8877	0.1937	0.3972	1	ACAA1	hsa_circ_0064856	1.94
hsa04012	ErbB signaling pathway	2/104	88/8877	0.1778	0.3721	2	SHC1	hsa_circ_0014457	1.94
hsa04012	ErbB signaling pathway	2/104	88/8877	0.1778	0.3721	2	GSK3B	hsa_circ_0008797;hsa_circ_0066894;hsa_circ_0004259;hsa_circ_0066900	1.94
hsa04658	Th1 and Th2 cell differentiation	4/104	177/8877	0.1267	0.3099	4	PPP3CA	hsa_circ_0070512	1.93
hsa04658	Th1 and Th2 cell differentiation	4/104	177/8877	0.1267	0.3099	4	PPP3CC	hsa_circ_0083626	1.93
hsa04658	Th1 and Th2 cell differentiation	4/104	177/8877	0.1267	0.3099	4	NOTCH3	hsa_circ_0049835	1.93
hsa04658	Th1 and Th2 cell differentiation	4/104	177/8877	0.1267	0.3099	4	NOTCH2	hsa_circ_0013777	1.93
hsa04024	cAMP signaling pathway	5/104	222/8877	0.1064	0.3042	5	CGA	hsa_circ_0077260;hsa_circ_0077259	1.92
hsa04024	cAMP signaling pathway	5/104	222/8877	0.1064	0.3042	5	ORAI1	hsa_circ_0028996	1.92
hsa04024	cAMP signaling pathway	5/104	222/8877	0.1064	0.3042	5	RHOA	hsa_circ_0065641	1.92
hsa04024	cAMP signaling pathway	5/104	222/8877	0.1064	0.3042	5	PPP1R12A	hsa_circ_0000423	1.92
hsa04024	cAMP signaling pathway	5/104	222/8877	0.1064	0.3042	5	GNAI2	hsa_circ_0065842	1.92
hsa03010	Ribosome	4/104	178/8877	0.1291	0.312	4	RPL24	hsa_circ_0066699	1.92
hsa03010	Ribosome	4/104	178/8877	0.1291	0.312	4	RPL9	hsa_circ_0069478	1.92
hsa03010	Ribosome	4/104	178/8877	0.1291	0.312	4	RPS27	hsa_circ_0014355	1.92
hsa03010	Ribosome	4/104	178/8877	0.1291	0.312	4	MRPL28	hsa_circ_0037164	1.92
hsa03440	Homologous recombination	1/104	45/8877	0.201	0.408	1	TOP3A	hsa_circ_0042333	1.9
hsa04270	Vascular smooth muscle contraction	3/104	136/8877	0.1629	0.3518	3	RHOA	hsa_circ_0065641	1.88
hsa04270	Vascular smooth muscle contraction	3/104	136/8877	0.1629	0.3518	3	ACTG2	hsa_circ_0055259	1.88
hsa04270	Vascular smooth muscle contraction	3/104	136/8877	0.1629	0.3518	3	PPP1R12A	hsa_circ_0000423	1.88
hsa04726	Serotonergic synapse	3/104	137/8877	0.1663	0.3517	3	GNAO1	hsa_circ_0039422	1.87
hsa04726	Serotonergic synapse	3/104	137/8877	0.1663	0.3517	3	GNAI2	hsa_circ_0065842	1.87
hsa04726	Serotonergic synapse	3/104	137/8877	0.1663	0.3517	3	GNB1	hsa_circ_0009349;hsa_circ_0009341	1.87
hsa03013	RNA transport	4/104	187/8877	0.1516	0.3309	4	EIF3I	hsa_circ_0011389	1.83
hsa03013	RNA transport	4/104	187/8877	0.1516	0.3309	4	PABPC1	hsa_circ_0085164;hsa_circ_0085150;hsa_circ_0085149;hsa_circ_0085138;hsa_circ_0085158;hsa_circ_0085159	1.83
hsa03013	RNA transport	4/104	187/8877	0.1516	0.3309	4	NUP188	hsa_circ_0088953;hsa_circ_0088964;hsa_circ_0088963;hsa_circ_0088957;hsa_circ_0088956;hsa_circ_0088961;hsa_circ_0088962;hsa_circ_0088960;hsa_circ_0088955	1.83
hsa03013	RNA transport	4/104	187/8877	0.1516	0.3309	4	NUP88	hsa_circ_0041692	1.83
hsa05410	Hypertrophic cardiomyopathy (HCM)	2/104	94/8877	0.2059	0.4138	2	ITGB4	hsa_circ_0045686	1.82
hsa05410	Hypertrophic cardiomyopathy (HCM)	2/104	94/8877	0.2059	0.4138	2	ITGB1	hsa_circ_0018155;hsa_circ_0018146	1.82
hsa05170	Human immunodeficiency virus 1 infection	6/104	283/8877	0.1141	0.3088	6	PPP3CA	hsa_circ_0070512	1.81
hsa05170	Human immunodeficiency virus 1 infection	6/104	283/8877	0.1141	0.3088	6	PPP3CC	hsa_circ_0083626	1.81
hsa05170	Human immunodeficiency virus 1 infection	6/104	283/8877	0.1141	0.3088	6	GNAO1	hsa_circ_0039422	1.81
hsa05170	Human immunodeficiency virus 1 infection	6/104	283/8877	0.1141	0.3088	6	B2M	hsa_circ_0000598;hsa_circ_0035110	1.81
hsa05170	Human immunodeficiency virus 1 infection	6/104	283/8877	0.1141	0.3088	6	GNAI2	hsa_circ_0065842	1.81
hsa05170	Human immunodeficiency virus 1 infection	6/104	283/8877	0.1141	0.3088	6	GNB1	hsa_circ_0009349;hsa_circ_0009341	1.81
hsa04340	Hedgehog signaling pathway	1/104	48/8877	0.2236	0.445	1	GSK3B	hsa_circ_0008797;hsa_circ_0066894;hsa_circ_0004259;hsa_circ_0066900	1.78
hsa04975	Fat digestion and absorption	1/104	49/8877	0.2312	0.4513	1	SLC27A4	hsa_circ_0088789	1.74
hsa04350	TGF-beta signaling pathway	2/104	99/8877	0.2305	0.4543	2	RHOA	hsa_circ_0065641	1.72
hsa04350	TGF-beta signaling pathway	2/104	99/8877	0.2305	0.4543	2	ACVR1	hsa_circ_0056766;hsa_circ_0056764;hsa_circ_0056763	1.72
hsa05414	Dilated cardiomyopathy (DCM)	2/104	101/8877	0.2407	0.461	2	ITGB4	hsa_circ_0045686	1.69
hsa05414	Dilated cardiomyopathy (DCM)	2/104	101/8877	0.2407	0.461	2	ITGB1	hsa_circ_0018155;hsa_circ_0018146	1.69
hsa05200	Pathways in cancer	11/104	557/8877	0.08336	0.2686	11	ITGB1	hsa_circ_0018155;hsa_circ_0018146	1.69
hsa05200	Pathways in cancer	11/104	557/8877	0.08336	0.2686	11	RHOA	hsa_circ_0065641	1.69
hsa05200	Pathways in cancer	11/104	557/8877	0.08336	0.2686	11	GSK3B	hsa_circ_0008797;hsa_circ_0066894;hsa_circ_0004259;hsa_circ_0066900	1.69
hsa05200	Pathways in cancer	11/104	557/8877	0.08336	0.2686	11	EPAS1	hsa_circ_0054449	1.69
hsa05200	Pathways in cancer	11/104	557/8877	0.08336	0.2686	11	SPI1	hsa_circ_0000301	1.69
hsa05200	Pathways in cancer	11/104	557/8877	0.08336	0.2686	11	GNAI2	hsa_circ_0065842	1.69
hsa05200	Pathways in cancer	11/104	557/8877	0.08336	0.2686	11	NOTCH3	hsa_circ_0049835	1.69
hsa05200	Pathways in cancer	11/104	557/8877	0.08336	0.2686	11	LAMB1	hsa_circ_0081920;hsa_circ_0081909;hsa_circ_0081928;hsa_circ_0081910;hsa_circ_0081914;hsa_circ_0081930	1.69
hsa05200	Pathways in cancer	11/104	557/8877	0.08336	0.2686	11	GNB1	hsa_circ_0009349;hsa_circ_0009341	1.69
hsa05200	Pathways in cancer	11/104	557/8877	0.08336	0.2686	11	COL4A1	hsa_circ_0030836;hsa_circ_0030848;hsa_circ_0030846;hsa_circ_0030835	1.69
hsa05200	Pathways in cancer	11/104	557/8877	0.08336	0.2686	11	NOTCH2	hsa_circ_0013777	1.69
hsa04974	Protein digestion and absorption	2/104	101/8877	0.2407	0.461	2	COL6A5	hsa_circ_0067328	1.69
hsa04974	Protein digestion and absorption	2/104	101/8877	0.2407	0.461	2	COL4A1	hsa_circ_0030836;hsa_circ_0030848;hsa_circ_0030846;hsa_circ_0030835	1.69
hsa00330	Arginine and proline metabolism	1/104	51/8877	0.2467	0.4637	1	SAT1	hsa_circ_0090100	1.67
hsa04913	Ovarian steroidogenesis	1/104	51/8877	0.2467	0.4637	1	CGA	hsa_circ_0077260;hsa_circ_0077259	1.67
hsa04961	Endocrine and other factor-regulated calcium reabsorption	1/104	51/8877	0.2467	0.4637	1	CLTC	hsa_circ_0044850;hsa_circ_0044851	1.67
hsa05166	Human T-cell leukemia virus 1 infection	7/104	362/8877	0.1473	0.325	7	PPP3CA	hsa_circ_0070512	1.65
hsa05166	Human T-cell leukemia virus 1 infection	7/104	362/8877	0.1473	0.325	7	PPP3CC	hsa_circ_0083626	1.65
hsa05166	Human T-cell leukemia virus 1 infection	7/104	362/8877	0.1473	0.325	7	B2M	hsa_circ_0000598;hsa_circ_0035110	1.65
hsa05166	Human T-cell leukemia virus 1 infection	7/104	362/8877	0.1473	0.325	7	SPI1	hsa_circ_0000301	1.65
hsa05166	Human T-cell leukemia virus 1 infection	7/104	362/8877	0.1473	0.325	7	ITGAL	hsa_circ_0039045	1.65
hsa05166	Human T-cell leukemia virus 1 infection	7/104	362/8877	0.1473	0.325	7	ESPL1	hsa_circ_0026591	1.65
hsa05166	Human T-cell leukemia virus 1 infection	7/104	362/8877	0.1473	0.325	7	GPS2	hsa_circ_0041803	1.65
hsa05030	Cocaine addiction	1/104	53/8877	0.2624	0.4756	1	GNAI2	hsa_circ_0065842	1.61
hsa05340	Primary immunodeficiency	1/104	53/8877	0.2624	0.4756	1	ORAI1	hsa_circ_0028996	1.61
hsa05146	Amoebiasis	2/104	106/8877	0.2667	0.4749	2	LAMB1	hsa_circ_0081920;hsa_circ_0081909;hsa_circ_0081928;hsa_circ_0081910;hsa_circ_0081914;hsa_circ_0081930	1.61
hsa05146	Amoebiasis	2/104	106/8877	0.2667	0.4749	2	COL4A1	hsa_circ_0030836;hsa_circ_0030848;hsa_circ_0030846;hsa_circ_0030835	1.61
hsa05012	Parkinson disease	3/104	161/8877	0.2554	0.4671	3	SNCA	hsa_circ_0070441	1.59
hsa05012	Parkinson disease	3/104	161/8877	0.2554	0.4671	3	GNAI2	hsa_circ_0065842	1.59
hsa05012	Parkinson disease	3/104	161/8877	0.2554	0.4671	3	NDUFB10	hsa_circ_0037367	1.59
hsa05145	Toxoplasmosis	4/104	217/8877	0.2406	0.4652	4	ITGB1	hsa_circ_0018155;hsa_circ_0018146	1.57
hsa05145	Toxoplasmosis	4/104	217/8877	0.2406	0.4652	4	GNAO1	hsa_circ_0039422	1.57
hsa05145	Toxoplasmosis	4/104	217/8877	0.2406	0.4652	4	GNAI2	hsa_circ_0065842	1.57
hsa05145	Toxoplasmosis	4/104	217/8877	0.2406	0.4652	4	LAMB1	hsa_circ_0081920;hsa_circ_0081909;hsa_circ_0081928;hsa_circ_0081910;hsa_circ_0081914;hsa_circ_0081930	1.57
hsa00600	Sphingolipid metabolism	1/104	57/8877	0.2945	0.5199	1	GLB1	hsa_circ_0064710	1.5
hsa03460	Fanconi anemia pathway	1/104	57/8877	0.2945	0.5199	1	TOP3A	hsa_circ_0042333	1.5
hsa04933	AGE-RAGE signaling pathway in diabetic complications	2/104	115/8877	0.3159	0.5481	2	CYBB	hsa_circ_0090185	1.48
hsa04933	AGE-RAGE signaling pathway in diabetic complications	2/104	115/8877	0.3159	0.5481	2	COL4A1	hsa_circ_0030836;hsa_circ_0030848;hsa_circ_0030846;hsa_circ_0030835	1.48
hsa04928	Parathyroid hormone synthesis, secretion and action	2/104	117/8877	0.3272	0.5489	2	RHOA	hsa_circ_0065641	1.46
hsa04928	Parathyroid hormone synthesis, secretion and action	2/104	117/8877	0.3272	0.5489	2	GNAI2	hsa_circ_0065842	1.46
hsa04150	mTOR signaling pathway	3/104	176/8877	0.3192	0.5491	3	RHOA	hsa_circ_0065641	1.45
hsa04150	mTOR signaling pathway	3/104	176/8877	0.3192	0.5491	3	GSK3B	hsa_circ_0008797;hsa_circ_0066894;hsa_circ_0004259;hsa_circ_0066900	1.45
hsa04150	mTOR signaling pathway	3/104	176/8877	0.3192	0.5491	3	TTI1	hsa_circ_0060317	1.45
hsa04934	Cushing syndrome	3/104	176/8877	0.3192	0.5491	3	ORAI1	hsa_circ_0028996	1.45
hsa04934	Cushing syndrome	3/104	176/8877	0.3192	0.5491	3	GSK3B	hsa_circ_0008797;hsa_circ_0066894;hsa_circ_0004259;hsa_circ_0066900	1.45
hsa04934	Cushing syndrome	3/104	176/8877	0.3192	0.5491	3	GNAI2	hsa_circ_0065842	1.45
hsa05225	Hepatocellular carcinoma	3/104	179/8877	0.3326	0.5489	3	SMARCC1	hsa_circ_0065279	1.43
hsa05225	Hepatocellular carcinoma	3/104	179/8877	0.3326	0.5489	3	SHC1	hsa_circ_0014457	1.43
hsa05225	Hepatocellular carcinoma	3/104	179/8877	0.3326	0.5489	3	GSK3B	hsa_circ_0008797;hsa_circ_0066894;hsa_circ_0004259;hsa_circ_0066900	1.43
hsa05167	Kaposi sarcoma-associated herpesvirus infection	4/104	241/8877	0.3254	0.5505	4	PPP3CA	hsa_circ_0070512	1.42
hsa05167	Kaposi sarcoma-associated herpesvirus infection	4/104	241/8877	0.3254	0.5505	4	PPP3CC	hsa_circ_0083626	1.42
hsa05167	Kaposi sarcoma-associated herpesvirus infection	4/104	241/8877	0.3254	0.5505	4	GSK3B	hsa_circ_0008797;hsa_circ_0066894;hsa_circ_0004259;hsa_circ_0066900	1.42
hsa05167	Kaposi sarcoma-associated herpesvirus infection	4/104	241/8877	0.3254	0.5505	4	GNB1	hsa_circ_0009349;hsa_circ_0009341	1.42
hsa05142	Chagas disease (American trypanosomiasis)	2/104	121/8877	0.3501	0.5731	2	GNAO1	hsa_circ_0039422	1.41
hsa05142	Chagas disease (American trypanosomiasis)	2/104	121/8877	0.3501	0.5731	2	GNAI2	hsa_circ_0065842	1.41
hsa05213	Endometrial cancer	1/104	61/8877	0.3273	0.5446	1	GSK3B	hsa_circ_0008797;hsa_circ_0066894;hsa_circ_0004259;hsa_circ_0066900	1.4
hsa04931	Insulin resistance	2/104	123/8877	0.3617	0.5827	2	SLC27A4	hsa_circ_0088789	1.39
hsa04931	Insulin resistance	2/104	123/8877	0.3617	0.5827	2	GSK3B	hsa_circ_0008797;hsa_circ_0066894;hsa_circ_0004259;hsa_circ_0066900	1.39
hsa04145	Phagosome	5/104	315/8877	0.3536	0.5742	5	THBS3	hsa_circ_0014498	1.35
hsa04145	Phagosome	5/104	315/8877	0.3536	0.5742	5	CYBB	hsa_circ_0090185	1.35
hsa04145	Phagosome	5/104	315/8877	0.3536	0.5742	5	ITGB1	hsa_circ_0018155;hsa_circ_0018146	1.35
hsa04145	Phagosome	5/104	315/8877	0.3536	0.5742	5	MRC2	hsa_circ_0003667	1.35
hsa04145	Phagosome	5/104	315/8877	0.3536	0.5742	5	PIKFYVE	hsa_circ_0057976	1.35
hsa04380	Osteoclast differentiation	3/104	192/8877	0.3927	0.6132	3	PPP3CA	hsa_circ_0070512	1.33
hsa04380	Osteoclast differentiation	3/104	192/8877	0.3927	0.6132	3	PPP3CC	hsa_circ_0083626	1.33
hsa04380	Osteoclast differentiation	3/104	192/8877	0.3927	0.6132	3	SPI1	hsa_circ_0000301	1.33
hsa05217	Basal cell carcinoma	1/104	66/8877	0.3691	0.59	1	GSK3B	hsa_circ_0008797;hsa_circ_0066894;hsa_circ_0004259;hsa_circ_0066900	1.29
hsa05131	Shigellosis	1/104	66/8877	0.3691	0.59	1	ITGB1	hsa_circ_0018155;hsa_circ_0018146	1.29
hsa04071	Sphingolipid signaling pathway	2/104	133/8877	0.4211	0.6379	2	RHOA	hsa_circ_0065641	1.28
hsa04071	Sphingolipid signaling pathway	2/104	133/8877	0.4211	0.6379	2	GNAI2	hsa_circ_0065842	1.28
hsa05152	Tuberculosis	4/104	269/8877	0.4366	0.6565	4	PPP3CA	hsa_circ_0070512	1.27
hsa05152	Tuberculosis	4/104	269/8877	0.4366	0.6565	4	PPP3CC	hsa_circ_0083626	1.27
hsa05152	Tuberculosis	4/104	269/8877	0.4366	0.6565	4	RHOA	hsa_circ_0065641	1.27
hsa05152	Tuberculosis	4/104	269/8877	0.4366	0.6565	4	MRC2	hsa_circ_0003667	1.27
hsa04514	Cell adhesion molecules (CAMs)	4/104	269/8877	0.4366	0.6565	4	CNTNAP1	hsa_circ_0043878	1.27
hsa04514	Cell adhesion molecules (CAMs)	4/104	269/8877	0.4366	0.6565	4	ITGB1	hsa_circ_0018155;hsa_circ_0018146	1.27
hsa04514	Cell adhesion molecules (CAMs)	4/104	269/8877	0.4366	0.6565	4	SPN	hsa_circ_0000686	1.27
hsa04514	Cell adhesion molecules (CAMs)	4/104	269/8877	0.4366	0.6565	4	ITGAL	hsa_circ_0039045	1.27
hsa05221	Acute myeloid leukemia	1/104	68/8877	0.3861	0.6076	1	SPI1	hsa_circ_0000301	1.26
hsa05230	Central carbon metabolism in cancer	1/104	69/8877	0.3946	0.6115	1	SIRT3	hsa_circ_0006467	1.24
hsa04120	Ubiquitin mediated proteolysis	2/104	140/8877	0.4638	0.6725	2	UBE4B	hsa_circ_0009691;hsa_circ_0009692	1.22
hsa04120	Ubiquitin mediated proteolysis	2/104	140/8877	0.4638	0.6725	2	UBE2K	hsa_circ_0069496	1.22
hsa00561	Glycerolipid metabolism	1/104	71/8877	0.4116	0.633	1	MBOAT2	hsa_circ_0008847;hsa_circ_0052508;hsa_circ_0000972;hsa_circ_0052505;hsa_circ_0052502;hsa_circ_0005079	1.2
hsa05205	Proteoglycans in cancer	3/104	214/8877	0.5006	0.7008	3	ITGB1	hsa_circ_0018155;hsa_circ_0018146	1.2
hsa05205	Proteoglycans in cancer	3/104	214/8877	0.5006	0.7008	3	RHOA	hsa_circ_0065641	1.2
hsa05205	Proteoglycans in cancer	3/104	214/8877	0.5006	0.7008	3	PPP1R12A	hsa_circ_0000423	1.2
hsa05211	Renal cell carcinoma	1/104	72/8877	0.4202	0.6414	1	EPAS1	hsa_circ_0054449	1.19
hsa01100	Metabolic pathways	19/104	1376/8877	0.4429	0.6563	19	GLB1	hsa_circ_0064710	1.18
hsa01100	Metabolic pathways	19/104	1376/8877	0.4429	0.6563	19	GPLD1	hsa_circ_0075840	1.18
hsa01100	Metabolic pathways	19/104	1376/8877	0.4429	0.6563	19	ALDOC	hsa_circ_0042559	1.18
hsa01100	Metabolic pathways	19/104	1376/8877	0.4429	0.6563	19	FASN	hsa_circ_0046331	1.18
hsa01100	Metabolic pathways	19/104	1376/8877	0.4429	0.6563	19	GALNS	hsa_circ_0040901	1.18
hsa01100	Metabolic pathways	19/104	1376/8877	0.4429	0.6563	19	MBOAT2	hsa_circ_0008847;hsa_circ_0052508;hsa_circ_0000972;hsa_circ_0052505;hsa_circ_0052502;hsa_circ_0005079	1.18
hsa01100	Metabolic pathways	19/104	1376/8877	0.4429	0.6563	19	PRDX6	hsa_circ_0015269	1.18
hsa01100	Metabolic pathways	19/104	1376/8877	0.4429	0.6563	19	ALAS2	hsa_circ_0090851	1.18
hsa01100	Metabolic pathways	19/104	1376/8877	0.4429	0.6563	19	NNT	hsa_circ_0072401;hsa_circ_0072424	1.18
hsa01100	Metabolic pathways	19/104	1376/8877	0.4429	0.6563	19	SAT1	hsa_circ_0090100	1.18
hsa01100	Metabolic pathways	19/104	1376/8877	0.4429	0.6563	19	ELOVL1	hsa_circ_0012030	1.18
hsa01100	Metabolic pathways	19/104	1376/8877	0.4429	0.6563	19	ST6GALNAC6	hsa_circ_0088708	1.18
hsa01100	Metabolic pathways	19/104	1376/8877	0.4429	0.6563	19	ACACA	hsa_circ_0043252	1.18
hsa01100	Metabolic pathways	19/104	1376/8877	0.4429	0.6563	19	GUSB	hsa_circ_0080329	1.18
hsa01100	Metabolic pathways	19/104	1376/8877	0.4429	0.6563	19	NDUFB10	hsa_circ_0037367	1.18
hsa01100	Metabolic pathways	19/104	1376/8877	0.4429	0.6563	19	TKT	hsa_circ_0001311	1.18
hsa01100	Metabolic pathways	19/104	1376/8877	0.4429	0.6563	19	ENO1	hsa_circ_0009618;hsa_circ_0009631	1.18
hsa01100	Metabolic pathways	19/104	1376/8877	0.4429	0.6563	19	PIKFYVE	hsa_circ_0057976	1.18
hsa01100	Metabolic pathways	19/104	1376/8877	0.4429	0.6563	19	ACAA1	hsa_circ_0064856	1.18
hsa04621	NOD-like receptor signaling pathway	3/104	224/8877	0.5515	0.7464	3	NLRP1	hsa_circ_0041727	1.14
hsa04621	NOD-like receptor signaling pathway	3/104	224/8877	0.5515	0.7464	3	CYBB	hsa_circ_0090185	1.14
hsa04621	NOD-like receptor signaling pathway	3/104	224/8877	0.5515	0.7464	3	RHOA	hsa_circ_0065641	1.14
hsa05418	Fluid shear stress and atherosclerosis	2/104	150/8877	0.526	0.7264	2	RHOA	hsa_circ_0065641	1.14
hsa05418	Fluid shear stress and atherosclerosis	2/104	150/8877	0.526	0.7264	2	ACVR1	hsa_circ_0056766;hsa_circ_0056764;hsa_circ_0056763	1.14
hsa04550	Signaling pathways regulating pluripotency of stem cells	2/104	152/8877	0.5385	0.7337	2	GSK3B	hsa_circ_0008797;hsa_circ_0066894;hsa_circ_0004259;hsa_circ_0066900	1.12
hsa04550	Signaling pathways regulating pluripotency of stem cells	2/104	152/8877	0.5385	0.7337	2	ACVR1	hsa_circ_0056766;hsa_circ_0056764;hsa_circ_0056763	1.12
hsa04927	Cortisol synthesis and secretion	1/104	77/8877	0.4632	0.6814	1	ORAI1	hsa_circ_0028996	1.11
hsa04971	Gastric acid secretion	1/104	77/8877	0.4632	0.6814	1	GNAI2	hsa_circ_0065842	1.11
hsa05162	Measles	2/104	155/8877	0.5574	0.7494	2	GSK3B	hsa_circ_0008797;hsa_circ_0066894;hsa_circ_0004259;hsa_circ_0066900	1.1
hsa05162	Measles	2/104	155/8877	0.5574	0.7494	2	MX1	hsa_circ_0061799	1.1
hsa05214	Glioma	1/104	79/8877	0.4805	0.6918	1	SHC1	hsa_circ_0014457	1.08
hsa05220	Chronic myeloid leukemia	1/104	79/8877	0.4805	0.6918	1	SHC1	hsa_circ_0014457	1.08
hsa04072	Phospholipase D signaling pathway	2/104	159/8877	0.5827	0.7782	2	SHC1	hsa_circ_0014457	1.07
hsa04072	Phospholipase D signaling pathway	2/104	159/8877	0.5827	0.7782	2	RHOA	hsa_circ_0065641	1.07
hsa05206	MicroRNAs in cancer	4/104	319/8877	0.6554	0.8474	4	SHC1	hsa_circ_0014457	1.07
hsa05206	MicroRNAs in cancer	4/104	319/8877	0.6554	0.8474	4	RHOA	hsa_circ_0065641	1.07
hsa05206	MicroRNAs in cancer	4/104	319/8877	0.6554	0.8474	4	NOTCH3	hsa_circ_0049835	1.07
hsa05206	MicroRNAs in cancer	4/104	319/8877	0.6554	0.8474	4	NOTCH2	hsa_circ_0013777	1.07
hsa00562	Inositol phosphate metabolism	1/104	80/8877	0.4891	0.6943	1	PIKFYVE	hsa_circ_0057976	1.07
hsa04520	Adherens junction	1/104	80/8877	0.4891	0.6943	1	RHOA	hsa_circ_0065641	1.07
hsa04014	Ras signaling pathway	3/104	244/8877	0.6552	0.8526	3	SHC1	hsa_circ_0014457	1.05
hsa04014	Ras signaling pathway	3/104	244/8877	0.6552	0.8526	3	RHOA	hsa_circ_0065641	1.05
hsa04014	Ras signaling pathway	3/104	244/8877	0.6552	0.8526	3	GNB1	hsa_circ_0009349;hsa_circ_0009341	1.05
hsa05226	Gastric cancer	2/104	162/8877	0.6017	0.7983	2	SHC1	hsa_circ_0014457	1.05
hsa05226	Gastric cancer	2/104	162/8877	0.6017	0.7983	2	GSK3B	hsa_circ_0008797;hsa_circ_0066894;hsa_circ_0004259;hsa_circ_0066900	1.05
hsa04918	Thyroid hormone synthesis	1/104	82/8877	0.5065	0.7042	1	CGA	hsa_circ_0077260;hsa_circ_0077259	1.04
hsa04010	MAPK signaling pathway	4/104	332/8877	0.7143	0.912	4	PPP3CA	hsa_circ_0070512	1.03
hsa04010	MAPK signaling pathway	4/104	332/8877	0.7143	0.912	4	PPP3CC	hsa_circ_0083626	1.03
hsa04010	MAPK signaling pathway	4/104	332/8877	0.7143	0.912	4	MKNK2	hsa_circ_0048301;hsa_circ_0048297	1.03
hsa04010	MAPK signaling pathway	4/104	332/8877	0.7143	0.912	4	RPS6KA4	hsa_circ_0022698;hsa_circ_0022701;hsa_circ_0022700	1.03
hsa05140	Leishmaniasis	2/104	165/8877	0.6207	0.8182	2	CYBB	hsa_circ_0090185	1.03
hsa05140	Leishmaniasis	2/104	165/8877	0.6207	0.8182	2	ITGB1	hsa_circ_0018155;hsa_circ_0018146	1.03
hsa04714	Thermogenesis	3/104	253/8877	0.7022	0.9022	3	SMARCC1	hsa_circ_0065279	1.01
hsa04714	Thermogenesis	3/104	253/8877	0.7022	0.9022	3	NDUFB10	hsa_circ_0037367	1.01
hsa04714	Thermogenesis	3/104	253/8877	0.7022	0.9022	3	KDM3A	hsa_circ_0055525	1.01
hsa00983	Drug metabolism - other enzymes	1/104	85/8877	0.5324	0.7303	1	GUSB	hsa_circ_0080329	1
hsa05160	Hepatitis C	2/104	170/8877	0.6524	0.8544	2	GSK3B	hsa_circ_0008797;hsa_circ_0066894;hsa_circ_0004259;hsa_circ_0066900	1
hsa05160	Hepatitis C	2/104	170/8877	0.6524	0.8544	2	MX1	hsa_circ_0061799	1
hsa05203	Viral carcinogenesis	3/104	265/8877	1	1	3	SND1	hsa_circ_0082148	0.97
hsa05203	Viral carcinogenesis	3/104	265/8877	1	1	3	UBR4	hsa_circ_0010344;hsa_circ_0010351	0.97
hsa05203	Viral carcinogenesis	3/104	265/8877	1	1	3	RHOA	hsa_circ_0065641	0.97
hsa04217	Necroptosis	2/104	176/8877	1	1	2	CYBB	hsa_circ_0090185	0.97
hsa04217	Necroptosis	2/104	176/8877	1	1	2	H2AFY	hsa_circ_0005241	0.97
hsa04932	Non-alcoholic fatty liver disease (NAFLD)	2/104	178/8877	1	1	2	GSK3B	hsa_circ_0008797;hsa_circ_0066894;hsa_circ_0004259;hsa_circ_0066900	0.96
hsa04932	Non-alcoholic fatty liver disease (NAFLD)	2/104	178/8877	1	1	2	NDUFB10	hsa_circ_0037367	0.96
hsa04721	Synaptic vesicle cycle	1/104	90/8877	1	1	1	CLTC	hsa_circ_0044850;hsa_circ_0044851	0.95
hsa04530	Tight junction	2/104	181/8877	1	1	2	ITGB1	hsa_circ_0018155;hsa_circ_0018146	0.94
hsa04530	Tight junction	2/104	181/8877	1	1	2	RHOA	hsa_circ_0065641	0.94
hsa04146	Peroxisome	1/104	94/8877	1	1	1	ACAA1	hsa_circ_0064856	0.91
hsa04141	Protein processing in endoplasmic reticulum	2/104	190/8877	1	1	2	UBE4B	hsa_circ_0009691;hsa_circ_0009692	0.9
hsa04141	Protein processing in endoplasmic reticulum	2/104	190/8877	1	1	2	SEC23B	hsa_circ_0059535	0.9
hsa04912	GnRH signaling pathway	1/104	96/8877	1	1	1	CGA	hsa_circ_0077260;hsa_circ_0077259	0.89
hsa04659	Th17 cell differentiation	2/104	195/8877	1	1	2	PPP3CA	hsa_circ_0070512	0.88
hsa04659	Th17 cell differentiation	2/104	195/8877	1	1	2	PPP3CC	hsa_circ_0083626	0.88
hsa05202	Transcriptional misregulation in cancer	2/104	195/8877	1	1	2	LDB1	hsa_circ_0019669	0.88
hsa05202	Transcriptional misregulation in cancer	2/104	195/8877	1	1	2	SPI1	hsa_circ_0000301	0.88
hsa04540	Gap junction	1/104	98/8877	1	1	1	GNAI2	hsa_circ_0065842	0.87
hsa05215	Prostate cancer	1/104	101/8877	1	1	1	GSK3B	hsa_circ_0008797;hsa_circ_0066894;hsa_circ_0004259;hsa_circ_0066900	0.85
hsa04610	Complement and coagulation cascades	1/104	101/8877	1	1	1	VWF	hsa_circ_0025094	0.85
hsa03015	mRNA surveillance pathway	1/104	101/8877	1	1	1	PABPC1	hsa_circ_0085164;hsa_circ_0085150;hsa_circ_0085149;hsa_circ_0085138;hsa_circ_0085158;hsa_circ_0085159	0.85
hsa04914	Progesterone-mediated oocyte maturation	1/104	102/8877	1	1	1	GNAI2	hsa_circ_0065842	0.84
hsa04144	Endocytosis	3/104	305/8877	1	1	3	RHOA	hsa_circ_0065641	0.84
hsa04144	Endocytosis	3/104	305/8877	1	1	3	GBF1	hsa_circ_0019716	0.84
hsa04144	Endocytosis	3/104	305/8877	1	1	3	CLTC	hsa_circ_0044850;hsa_circ_0044851	0.84
hsa04972	Pancreatic secretion	1/104	105/8877	1	1	1	RHOA	hsa_circ_0065641	0.81
hsa04070	Phosphatidylinositol signaling system	1/104	105/8877	1	1	1	PIKFYVE	hsa_circ_0057976	0.81
hsa05016	Huntington disease	2/104	217/8877	1	1	2	NDUFB10	hsa_circ_0037367	0.79
hsa05016	Huntington disease	2/104	217/8877	1	1	2	CLTC	hsa_circ_0044850;hsa_circ_0044851	0.79
hsa04925	Aldosterone synthesis and secretion	1/104	109/8877	1	1	1	ORAI1	hsa_circ_0028996	0.78
hsa04657	IL-17 signaling pathway	1/104	111/8877	1	1	1	GSK3B	hsa_circ_0008797;hsa_circ_0066894;hsa_circ_0004259;hsa_circ_0066900	0.77
hsa05169	Epstein-Barr virus infection	3/104	352/8877	1	1	3	NCOR2	hsa_circ_0029288	0.73
hsa05169	Epstein-Barr virus infection	3/104	352/8877	1	1	3	B2M	hsa_circ_0000598;hsa_circ_0035110	0.73
hsa05169	Epstein-Barr virus infection	3/104	352/8877	1	1	3	ITGAL	hsa_circ_0039045	0.73
hsa00564	Glycerophospholipid metabolism	1/104	117/8877	1	1	1	MBOAT2	hsa_circ_0008847;hsa_circ_0052508;hsa_circ_0000972;hsa_circ_0052505;hsa_circ_0052502;hsa_circ_0005079	0.73
hsa03008	Ribosome biogenesis in eukaryotes	1/104	118/8877	1	1	1	RMRP	hsa_circ_0001853;hsa_circ_0001854	0.72
hsa04650	Natural killer cell mediated cytotoxicity	4/104	479/8877	1	1	4	PPP3CA	hsa_circ_0070512	0.71
hsa04650	Natural killer cell mediated cytotoxicity	4/104	479/8877	1	1	4	PPP3CC	hsa_circ_0083626	0.71
hsa04650	Natural killer cell mediated cytotoxicity	4/104	479/8877	1	1	4	SHC1	hsa_circ_0014457	0.71
hsa04650	Natural killer cell mediated cytotoxicity	4/104	479/8877	1	1	4	ITGAL	hsa_circ_0039045	0.71
hsa04668	TNF signaling pathway	1/104	130/8877	1	1	1	RPS6KA4	hsa_circ_0022698;hsa_circ_0022701;hsa_circ_0022700	0.66
hsa04140	Autophagy - animal	1/104	133/8877	1	1	1	ATG2A	hsa_circ_0022734	0.64
hsa05164	Influenza A	2/104	286/8877	1	1	2	GSK3B	hsa_circ_0008797;hsa_circ_0066894;hsa_circ_0004259;hsa_circ_0066900	0.6
hsa05164	Influenza A	2/104	286/8877	1	1	2	MX1	hsa_circ_0061799	0.6
hsa04261	Adrenergic signaling in cardiomyocytes	1/104	155/8877	1	1	1	GNAI2	hsa_circ_0065842	0.55
hsa00190	Oxidative phosphorylation	1/104	158/8877	1	1	1	NDUFB10	hsa_circ_0037367	0.54
hsa04390	Hippo signaling pathway	1/104	160/8877	1	1	1	GSK3B	hsa_circ_0008797;hsa_circ_0066894;hsa_circ_0004259;hsa_circ_0066900	0.53
hsa04060	Cytokine-cytokine receptor interaction	2/104	337/8877	1	1	2	CNTFR	hsa_circ_0086757	0.51
hsa04060	Cytokine-cytokine receptor interaction	2/104	337/8877	1	1	2	ACVR1	hsa_circ_0056766;hsa_circ_0056764;hsa_circ_0056763	0.51
hsa04218	Cellular senescence	2/104	332/8877	1	1	2	PPP3CA	hsa_circ_0070512	0.51
hsa04218	Cellular senescence	2/104	332/8877	1	1	2	PPP3CC	hsa_circ_0083626	0.51
hsa04630	JAK-STAT signaling pathway	1/104	167/8877	1	1	1	CNTFR	hsa_circ_0086757	0.51
hsa05320	Autoimmune thyroid disease	1/104	172/8877	1	1	1	CGA	hsa_circ_0077260;hsa_circ_0077259	0.5
hsa05416	Viral myocarditis	1/104	177/8877	1	1	1	ITGAL	hsa_circ_0039045	0.48
hsa03040	Spliceosome	1/104	176/8877	1	1	1	PRPF6	hsa_circ_0061202	0.48
hsa04640	Hematopoietic cell lineage	1/104	185/8877	1	1	1	CD37	hsa_circ_0051862	0.46
hsa05323	Rheumatoid arthritis	1/104	202/8877	1	1	1	ITGAL	hsa_circ_0039045	0.42
hsa05150	Staphylococcus aureus infection	1/104	205/8877	1	1	1	ITGAL	hsa_circ_0039045	0.42
hsa05322	Systemic lupus erythematosus	1/104	239/8877	1	1	1	H2AFY	hsa_circ_0005241	0.36
hsa04080	Neuroactive ligand-receptor interaction	1/104	362/8877	1	1	1	CGA	hsa_circ_0077260;hsa_circ_0077259	0.24
hsa04612	Antigen processing and presentation	1/104	550/8877	1	1	1	B2M	hsa_circ_0000598;hsa_circ_0035110	0.16
hsa04740	Olfactory transduction	1/104	586/8877	1	1	1	GNB1	hsa_circ_0009349;hsa_circ_0009341	0.15

## Sheet: Table S4
TABLE S4 Prediction of circRNA/microRNA interactions
circRNA	miRNA	Max Score	Max Energy	circRNA	miRNA	Max Score	Max Energy	circRNA	miRNA	Max Score	Max Energy
hsa_circ_0000065	hsa-miR-4649-5p	162	-29.31	hsa_circ_0032957	hsa-miR-5001-5p	152	-26.49	hsa_circ_0063995	hsa-miR-6816-5p	157	-30.59
hsa_circ_0000065	hsa-miR-665	160	-25.32	hsa_circ_0032957	hsa-miR-7113-5p	140	-20.28	hsa_circ_0063995	hsa-miR-764	156	-23.07
hsa_circ_0000065	hsa-miR-6738-5p	140	-22.37	hsa_circ_0032957	hsa-miR-766-3p	164	-27.83	hsa_circ_0063995	hsa-miR-10396a-5p	148	-29.11
hsa_circ_0000065	hsa-miR-6780b-5p	155	-27.11	hsa_circ_0032957	hsa-miR-6787-3p	150	-20.94	hsa_circ_0063995	hsa-miR-4530	151	-30.61
hsa_circ_0000065	hsa-miR-6796-5p	152	-26.89	hsa_circ_0032957	hsa-miR-1301-3p	154	-22.22	hsa_circ_0063995	hsa-miR-6068	151	-25.17
hsa_circ_0000065	hsa-miR-4747-5p	155	-23.12	hsa_circ_0032957	hsa-miR-6856-3p	145	-21.56	hsa_circ_0063995	hsa-miR-564	149	-20.45
hsa_circ_0000065	hsa-miR-3150b-3p	151	-20.5	hsa_circ_0032957	hsa-miR-6805-3p	151	-24.31	hsa_circ_0063995	hsa-miR-4327	144	-21.19
hsa_circ_0000065	hsa-miR-6858-5p	160	-27.8	hsa_circ_0032957	hsa-miR-657	162	-25.17	hsa_circ_0063995	hsa-miR-4437	148	-23.77
hsa_circ_0000065	hsa-miR-4463	154	-20.43	hsa_circ_0032957	hsa-miR-4449	148	-23.28	hsa_circ_0063995	hsa-miR-6792-3p	154	-24.64
hsa_circ_0000065	hsa-miR-6794-5p	161	-30.95	hsa_circ_0032957	hsa-miR-4312	148	-21.28	hsa_circ_0063995	hsa-miR-3922-3p	152	-20.1
hsa_circ_0000065	hsa-miR-6132	154	-21.3	hsa_circ_0032957	hsa-miR-7112-5p	147	-23.63	hsa_circ_0063995	hsa-miR-423-5p	145	-22.07
hsa_circ_0000065	hsa-miR-320c	157	-20.88	hsa_circ_0032957	hsa-miR-3692-5p	157	-27.02	hsa_circ_0063995	hsa-miR-1343-3p	148	-23.93
hsa_circ_0000065	hsa-miR-661	160	-29.2	hsa_circ_0032957	hsa-miR-4638-3p	161	-25.05	hsa_circ_0063995	hsa-miR-4467	152	-26.99
hsa_circ_0000065	hsa-miR-4722-5p	159	-29.18	hsa_circ_0032957	hsa-miR-3621	153	-23.96	hsa_circ_0063995	hsa-miR-3937	152	-26.36
hsa_circ_0000065	hsa-miR-3074-5p	153	-23.04	hsa_circ_0032957	hsa-miR-1226-3p	150	-22.5	hsa_circ_0063995	hsa-miR-3918	161	-25.46
hsa_circ_0000065	hsa-miR-4436a	153	-30.25	hsa_circ_0032957	hsa-miR-6881-3p	161	-20.81	hsa_circ_0063995	hsa-miR-4296	162	-24.88
hsa_circ_0000065	hsa-miR-10394-5p	147	-20.36	hsa_circ_0032957	hsa-miR-3194-3p	152	-22.41	hsa_circ_0063995	hsa-miR-1233-5p	168	-30.59
hsa_circ_0000065	hsa-miR-766-3p	160	-26.41	hsa_circ_0032957	hsa-miR-4498	152	-24.99	hsa_circ_0063995	hsa-miR-6766-5p	153	-23.07
hsa_circ_0000065	hsa-miR-92b-5p	156	-27.72	hsa_circ_0032957	hsa-miR-6856-5p	163	-29.98	hsa_circ_0063995	hsa-miR-650	153	-22.61
hsa_circ_0000065	hsa-miR-6829-3p	150	-22.6	hsa_circ_0032957	hsa-miR-3186-5p	156	-21	hsa_circ_0063995	hsa-miR-1184	149	-24.57
hsa_circ_0000065	hsa-miR-5584-5p	147	-20.47	hsa_circ_0032957	hsa-miR-764	170	-23.76	hsa_circ_0063995	hsa-miR-3943	156	-30.73
hsa_circ_0000065	hsa-miR-4710	144	-22.43	hsa_circ_0032957	hsa-miR-6792-3p	160	-22.85	hsa_circ_0063995	hsa-miR-4640-5p	177	-35.14
hsa_circ_0000065	hsa-miR-885-5p	149	-20.77	hsa_circ_0032957	hsa-miR-3652	146	-21.84	hsa_circ_0063995	hsa-miR-4727-3p	151	-21.01
hsa_circ_0000065	hsa-miR-6841-3p	150	-21.29	hsa_circ_0032957	hsa-miR-7154-3p	153	-20.67	hsa_circ_0063995	hsa-miR-10396b-3p	147	-29.91
hsa_circ_0000065	hsa-miR-370-3p	150	-29	hsa_circ_0032957	hsa-miR-6745	153	-25.08	hsa_circ_0063995	hsa-miR-4726-5p	156	-26.85
hsa_circ_0000065	hsa-miR-6856-3p	147	-25.9	hsa_circ_0032957	hsa-miR-3918	145	-23.41	hsa_circ_0063995	hsa-miR-4663	148	-25.87
hsa_circ_0000065	hsa-miR-6735-5p	170	-26.56	hsa_circ_0032957	hsa-miR-4768-5p	158	-20.78	hsa_circ_0063995	hsa-miR-193b-3p	150	-25.9
hsa_circ_0000065	hsa-miR-1207-5p	156	-30.33	hsa_circ_0032957	hsa-miR-6884-5p	146	-26.44	hsa_circ_0063995	hsa-miR-3192-5p	156	-28.63
hsa_circ_0000065	hsa-miR-4689	166	-29.24	hsa_circ_0032957	hsa-miR-10396b-3p	165	-33.76	hsa_circ_0063995	hsa-miR-24-3p	162	-25.58
hsa_circ_0000065	hsa-miR-6791-3p	143	-21.39	hsa_circ_0032957	hsa-miR-4267	154	-21.91	hsa_circ_0063995	hsa-miR-6825-5p	160	-31.06
hsa_circ_0000065	hsa-miR-4436b-3p	150	-23.68	hsa_circ_0032957	hsa-miR-5587-3p	149	-27.48	hsa_circ_0063995	hsa-miR-6773-5p	165	-28.41
hsa_circ_0000065	hsa-miR-7150	151	-20.12	hsa_circ_0032957	hsa-miR-597-3p	159	-23.78	hsa_circ_0063995	hsa-miR-4512	148	-27.73
hsa_circ_0000065	hsa-miR-1228-3p	158	-28.14	hsa_circ_0032957	hsa-miR-6888-3p	143	-20.23	hsa_circ_0063995	hsa-miR-4448	153	-26.19
hsa_circ_0000065	hsa-miR-4685-3p	166	-25.99	hsa_circ_0032957	hsa-miR-4512	154	-26.35	hsa_circ_0063995	hsa-miR-9851-3p	174	-34.43
hsa_circ_0000065	hsa-miR-6765-3p	163	-27.49	hsa_circ_0032957	hsa-miR-6749-5p	143	-22.45	hsa_circ_0063995	hsa-miR-892b	168	-33.11
hsa_circ_0000065	hsa-miR-4286	145	-22.41	hsa_circ_0032957	hsa-miR-3065-3p	150	-22.46	hsa_circ_0063995	hsa-miR-3180-3p	148	-26.66
hsa_circ_0000065	hsa-miR-6887-3p	163	-30.52	hsa_circ_0032957	hsa-miR-2467-5p	165	-26.41	hsa_circ_0063995	hsa-miR-6867-5p	140	-22.42
hsa_circ_0000065	hsa-miR-5006-5p	171	-28.06	hsa_circ_0032957	hsa-miR-196b-5p	161	-27.18	hsa_circ_0063995	hsa-miR-4697-3p	168	-22.58
hsa_circ_0000065	hsa-miR-525-5p	149	-20.72	hsa_circ_0032957	hsa-miR-550a-5p	158	-22.68	hsa_circ_0063995	hsa-miR-3934-3p	161	-22.68
hsa_circ_0000065	hsa-miR-4519	143	-21.52	hsa_circ_0032957	hsa-miR-518c-5p	156	-24.58	hsa_circ_0063995	hsa-miR-6791-5p	154	-28.61
hsa_circ_0000065	hsa-miR-6801-5p	160	-21.21	hsa_circ_0032957	hsa-miR-4691-5p	156	-27.09	hsa_circ_0063995	hsa-miR-6804-3p	157	-30.79
hsa_circ_0000065	hsa-miR-328-3p	157	-34.05	hsa_circ_0032957	hsa-miR-3151-5p	152	-27.67	hsa_circ_0063995	hsa-miR-550a-5p	140	-22.46
hsa_circ_0000065	hsa-miR-1291	162	-29.59	hsa_circ_0032957	hsa-miR-6736-3p	167	-26.86	hsa_circ_0063995	hsa-miR-6510-5p	147	-24.77
hsa_circ_0000065	hsa-miR-6893-5p	142	-22.72	hsa_circ_0032957	hsa-miR-1207-3p	153	-23.25	hsa_circ_0063995	hsa-miR-1268b	149	-26.91
hsa_circ_0000065	hsa-miR-608	158	-25.92	hsa_circ_0032957	hsa-miR-6875-3p	156	-21.15	hsa_circ_0063995	hsa-miR-30b-3p	149	-29.52
hsa_circ_0000065	hsa-miR-6514-5p	153	-23.57	hsa_circ_0032957	hsa-miR-6833-3p	157	-20.25	hsa_circ_0063995	hsa-miR-29b-3p	153	-21.39
hsa_circ_0000065	hsa-miR-4521	164	-22.46	hsa_circ_0032957	hsa-miR-3198	154	-27.1	hsa_circ_0063995	hsa-miR-7974	140	-20.48
hsa_circ_0000065	hsa-miR-449b-3p	159	-29.21	hsa_circ_0032957	hsa-miR-1469	152	-24.39	hsa_circ_0063995	hsa-miR-3180	148	-24.02
hsa_circ_0000065	hsa-miR-4253	144	-22.73	hsa_circ_0032957	hsa-miR-6753-5p	141	-24.13	hsa_circ_0063995	hsa-miR-378g	158	-24.34
hsa_circ_0000065	hsa-miR-1226-3p	151	-22.81	hsa_circ_0032957	hsa-miR-12125	159	-25.82	hsa_circ_0063995	hsa-miR-6894-3p	155	-26.43
hsa_circ_0000065	hsa-miR-6779-3p	152	-21.42	hsa_circ_0032957	hsa-miR-4538	159	-24.34	hsa_circ_0063995	hsa-miR-518c-5p	148	-20.79
hsa_circ_0000065	hsa-miR-4750-3p	147	-30.76	hsa_circ_0032957	hsa-miR-4716-5p	167	-20.33	hsa_circ_0063995	hsa-miR-646	148	-23.83
hsa_circ_0000065	hsa-miR-3972	151	-26.73	hsa_circ_0032957	hsa-miR-6747-3p	150	-25.89	hsa_circ_0063995	hsa-miR-4691-5p	154	-25.8
hsa_circ_0000065	hsa-miR-1343-5p	147	-23.56	hsa_circ_0032957	hsa-miR-3165	163	-24.69	hsa_circ_0063995	hsa-miR-3151-5p	155	-27.39
hsa_circ_0000065	hsa-miR-6770-3p	164	-23.94	hsa_circ_0032957	hsa-miR-629-3p	149	-20.8	hsa_circ_0063995	hsa-miR-7156-3p	153	-22.01
hsa_circ_0000065	hsa-miR-488-5p	151	-20.1	hsa_circ_0032957	hsa-miR-6772-3p	152	-21.86	hsa_circ_0063995	hsa-miR-6780a-5p	154	-22.28
hsa_circ_0000065	hsa-miR-6775-3p	166	-34.83	hsa_circ_0032957	hsa-miR-331-3p	141	-20.35	hsa_circ_0063995	hsa-miR-484	162	-24.41
hsa_circ_0000065	hsa-miR-6826-3p	157	-21.28	hsa_circ_0032957	hsa-miR-8083	159	-22.18	hsa_circ_0063995	hsa-miR-4701-5p	158	-20.61
hsa_circ_0000065	hsa-miR-6867-3p	145	-21	hsa_circ_0032957	hsa-miR-6877-3p	152	-23.85	hsa_circ_0063995	hsa-miR-6848-5p	161	-34.26
hsa_circ_0000065	hsa-miR-6858-3p	168	-35.3	hsa_circ_0032957	hsa-miR-7978	158	-26.05	hsa_circ_0063995	hsa-miR-6724-5p	155	-29.19
hsa_circ_0000065	hsa-miR-3191-3p	156	-24.36	hsa_circ_0032957	hsa-miR-3665	146	-22.14	hsa_circ_0063995	hsa-miR-3620-5p	154	-23.46
hsa_circ_0000065	hsa-miR-1914-5p	162	-21.51	hsa_circ_0032957	hsa-miR-346	150	-21.22	hsa_circ_0063995	hsa-miR-4688	155	-30.98
hsa_circ_0000065	hsa-miR-6855-3p	155	-25.85	hsa_circ_0032957	hsa-miR-4252	154	-22.61	hsa_circ_0063995	hsa-miR-6789-3p	165	-27.69
hsa_circ_0000065	hsa-miR-3194-3p	151	-24.33	hsa_circ_0032957	hsa-miR-4690-3p	152	-22.89	hsa_circ_0063995	hsa-miR-134-3p	147	-21.26
hsa_circ_0000065	hsa-miR-4476	142	-20.64	hsa_circ_0032957	hsa-miR-12115	150	-21.87	hsa_circ_0063995	hsa-miR-193a-3p	141	-24.54
hsa_circ_0000065	hsa-miR-2276-5p	147	-24.88	hsa_circ_0032957	hsa-miR-3186-3p	140	-20.22	hsa_circ_0063995	hsa-miR-30c-2-3p	162	-24.74
hsa_circ_0000065	hsa-miR-6840-3p	143	-22.25	hsa_circ_0032957	hsa-miR-4505	147	-22.44	hsa_circ_0063995	hsa-miR-149-5p	165	-24.59
hsa_circ_0000065	hsa-miR-6511b-5p	154	-22	hsa_circ_0032957	hsa-miR-342-3p	160	-25.35	hsa_circ_0063995	hsa-miR-4734	158	-34.75
hsa_circ_0000065	hsa-miR-4514	159	-27.14	hsa_circ_0032957	hsa-miR-1231	148	-23.04	hsa_circ_0063995	hsa-miR-1469	145	-26.59
hsa_circ_0000065	hsa-miR-1273h-5p	140	-20.03	hsa_circ_0032957	hsa-miR-10396a-3p	160	-33.63	hsa_circ_0063995	hsa-miR-10396b-5p	144	-27.82
hsa_circ_0000065	hsa-miR-663b	151	-24.87	hsa_circ_0032957	hsa-miR-4268	148	-20.13	hsa_circ_0063995	hsa-miR-6735-3p	150	-23.98
hsa_circ_0000065	hsa-miR-4656	164	-28.17	hsa_circ_0032957	hsa-miR-1271-3p	149	-20.41	hsa_circ_0063995	hsa-miR-1204	153	-23.85
hsa_circ_0000065	hsa-miR-6785-5p	160	-27.37	hsa_circ_0032957	hsa-miR-17-3p	156	-21.32	hsa_circ_0063995	hsa-miR-6783-5p	163	-20.27
hsa_circ_0000065	hsa-miR-6816-5p	158	-29.02	hsa_circ_0032957	hsa-miR-660-3p	150	-21.2	hsa_circ_0063995	hsa-miR-4651	147	-24.5
hsa_circ_0000065	hsa-miR-764	155	-22.64	hsa_circ_0032957	hsa-miR-1202	142	-20.45	hsa_circ_0063995	hsa-miR-6722-3p	159	-32.2
hsa_circ_0000065	hsa-miR-6511b-3p	159	-34.83	hsa_circ_0032957	hsa-miR-6769a-3p	149	-20.01	hsa_circ_0063995	hsa-miR-4322	164	-25.01
hsa_circ_0000065	hsa-miR-6734-3p	179	-36.08	hsa_circ_0032957	hsa-miR-5586-5p	171	-20.74	hsa_circ_0063995	hsa-miR-3664-3p	145	-20.94
hsa_circ_0000065	hsa-miR-4530	143	-20.81	hsa_circ_0032957	hsa-miR-21-3p	151	-22.94	hsa_circ_0063995	hsa-miR-4749-5p	152	-24.8
hsa_circ_0000065	hsa-miR-3183	157	-28.54	hsa_circ_0032957	hsa-miR-550b-2-5p	163	-22.88	hsa_circ_0063995	hsa-miR-361-3p	153	-22.77
hsa_circ_0000065	hsa-miR-4738-3p	160	-22.8	hsa_circ_0032957	hsa-miR-5589-5p	161	-28.64	hsa_circ_0063995	hsa-miR-4446-3p	158	-24.69
hsa_circ_0000065	hsa-miR-1343-3p	148	-25.99	hsa_circ_0032957	hsa-miR-6743-3p	169	-31.47	hsa_circ_0063995	hsa-miR-4281	150	-27.02
hsa_circ_0000065	hsa-miR-515-3p	160	-27.92	hsa_circ_0032957	hsa-miR-6849-3p	158	-26.01	hsa_circ_0063995	hsa-miR-323a-5p	149	-20.49
hsa_circ_0000065	hsa-miR-3190-5p	166	-22.04	hsa_circ_0032957	hsa-miR-584-3p	160	-24.74	hsa_circ_0063995	hsa-miR-92a-2-5p	150	-25.15
hsa_circ_0000065	hsa-miR-6795-5p	158	-27.5	hsa_circ_0032957	hsa-miR-423-3p	143	-23.74	hsa_circ_0063995	hsa-miR-4755-3p	161	-24.67
hsa_circ_0000065	hsa-miR-3652	150	-24.26	hsa_circ_0032957	hsa-miR-762	163	-35.27	hsa_circ_0063995	hsa-miR-6764-5p	156	-25.81
hsa_circ_0000065	hsa-miR-500a-3p	145	-21.42	hsa_circ_0032957	hsa-miR-6512-3p	158	-27.36	hsa_circ_0063995	hsa-miR-6747-3p	153	-20.96
hsa_circ_0000065	hsa-miR-3064-5p	146	-21.72	hsa_circ_0032957	hsa-miR-15b-5p	166	-22.11	hsa_circ_0063995	hsa-miR-7109-5p	140	-24.45
hsa_circ_0000065	hsa-miR-3918	156	-23.28	hsa_circ_0032957	hsa-miR-6838-5p	152	-23.68	hsa_circ_0063995	hsa-miR-6815-5p	149	-25.3
hsa_circ_0000065	hsa-miR-4755-5p	155	-20.08	hsa_circ_0032957	hsa-miR-6880-3p	156	-21.19	hsa_circ_0063995	hsa-miR-874-3p	158	-26.87
hsa_circ_0000065	hsa-miR-873-5p	144	-20.26	hsa_circ_0032957	hsa-miR-5685	160	-26.61	hsa_circ_0063995	hsa-miR-331-3p	152	-23.42
hsa_circ_0000065	hsa-miR-2114-5p	155	-21.49	hsa_circ_0032957	hsa-miR-3907	152	-23.73	hsa_circ_0063995	hsa-miR-3150a-3p	140	-29.54
hsa_circ_0000065	hsa-miR-624-3p	151	-20.49	hsa_circ_0032957	hsa-miR-4456	158	-21.47	hsa_circ_0063995	hsa-miR-6877-3p	160	-29.79
hsa_circ_0000065	hsa-miR-4732-3p	148	-25.88	hsa_circ_0032957	hsa-miR-196a-5p	157	-23.55	hsa_circ_0063995	hsa-miR-6879-5p	161	-32.73
hsa_circ_0000065	hsa-miR-650	152	-23.74	hsa_circ_0032957	hsa-miR-497-5p	158	-25.2	hsa_circ_0063995	hsa-miR-214-3p	169	-29.6
hsa_circ_0000065	hsa-miR-6884-5p	154	-20.69	hsa_circ_0032957	hsa-miR-320a-5p	159	-23.83	hsa_circ_0063995	hsa-miR-3141	147	-24.29
hsa_circ_0000065	hsa-miR-3943	168	-29.59	hsa_circ_0032957	hsa-miR-4520-3p	149	-22.85	hsa_circ_0063995	hsa-miR-4252	155	-21.22
hsa_circ_0000065	hsa-miR-4640-5p	183	-46.32	hsa_circ_0032957	hsa-miR-5009-5p	163	-23.31	hsa_circ_0063995	hsa-miR-4453	156	-21.63
hsa_circ_0000065	hsa-miR-6516-5p	170	-21.21	hsa_circ_0032957	hsa-miR-4443	150	-21.38	hsa_circ_0063995	hsa-miR-3689b-3p	148	-26.92
hsa_circ_0000065	hsa-miR-4726-5p	161	-31.33	hsa_circ_0032957	hsa-miR-9903	156	-21.35	hsa_circ_0063995	hsa-miR-1293	153	-25.21
hsa_circ_0000065	hsa-miR-647	157	-21.42	hsa_circ_0032957	hsa-miR-5787	150	-27.65	hsa_circ_0063995	hsa-miR-1225-3p	152	-26.13
hsa_circ_0000065	hsa-miR-4726-3p	166	-34.83	hsa_circ_0032957	hsa-miR-1203	162	-32.41	hsa_circ_0063995	hsa-miR-210-3p	156	-27.17
hsa_circ_0000065	hsa-miR-4663	163	-24.89	hsa_circ_0032957	hsa-miR-7977	157	-21.22	hsa_circ_0063995	hsa-miR-6762-5p	170	-38.67
hsa_circ_0000065	hsa-miR-5194	156	-25.5	hsa_circ_0032957	hsa-miR-5581-3p	159	-25.59	hsa_circ_0063995	hsa-miR-3177-3p	150	-22.04
hsa_circ_0000065	hsa-miR-3192-5p	160	-27.21	hsa_circ_0032957	hsa-miR-942-5p	155	-25.25	hsa_circ_0063995	hsa-miR-4687-5p	162	-25.12
hsa_circ_0000065	hsa-miR-598-3p	158	-22.56	hsa_circ_0032957	hsa-miR-4492	149	-23.67	hsa_circ_0063995	hsa-miR-637	156	-26.1
hsa_circ_0000065	hsa-miR-6773-5p	151	-23.04	hsa_circ_0032957	hsa-miR-29a-3p	152	-21.09	hsa_circ_0063995	hsa-miR-3690	156	-24.21
hsa_circ_0000065	hsa-miR-4430	159	-27.72	hsa_circ_0032957	hsa-miR-15a-5p	158	-20.48	hsa_circ_0063995	hsa-miR-4674	157	-30.93
hsa_circ_0000065	hsa-miR-4487	155	-26.55	hsa_circ_0032957	hsa-miR-550a-3-5p	158	-20.89	hsa_circ_0063995	hsa-miR-3681-5p	171	-23.64
hsa_circ_0000065	hsa-miR-659-5p	147	-20.83	hsa_circ_0032957	hsa-miR-3663-3p	151	-24.13	hsa_circ_0063995	hsa-miR-615-5p	167	-34.46
hsa_circ_0000065	hsa-miR-3180-3p	141	-26.31	hsa_circ_0032957	hsa-miR-6886-5p	152	-24.76	hsa_circ_0063995	hsa-miR-3677-3p	156	-26.46
hsa_circ_0000065	hsa-miR-6872-3p	163	-31.37	hsa_circ_0032957	hsa-miR-3176	147	-21.47	hsa_circ_0063995	hsa-miR-138-1-3p	141	-21.16
hsa_circ_0000065	hsa-miR-6867-5p	168	-23.45	hsa_circ_0032957	hsa-miR-185-3p	150	-23.97	hsa_circ_0063995	hsa-miR-1237-5p	150	-30.88
hsa_circ_0000065	hsa-miR-4494	149	-20.5	hsa_circ_0032957	hsa-miR-4660	148	-21.29	hsa_circ_0063995	hsa-miR-2278	158	-20.69
hsa_circ_0000065	hsa-miR-128-1-5p	151	-23.09	hsa_circ_0032957	hsa-miR-4279	145	-20.98	hsa_circ_0063995	hsa-miR-744-5p	147	-23.93
hsa_circ_0000065	hsa-miR-3934-3p	154	-22.62	hsa_circ_0032957	hsa-miR-6131	157	-23.04	hsa_circ_0063995	hsa-miR-4690-3p	151	-20.74
hsa_circ_0000065	hsa-miR-1266-5p	142	-24.9	hsa_circ_0032957	hsa-miR-6845-3p	151	-23.88	hsa_circ_0063995	hsa-miR-6765-5p	160	-28.95
hsa_circ_0000065	hsa-miR-508-5p	140	-20.43	hsa_circ_0032957	hsa-miR-6720-5p	156	-25.65	hsa_circ_0063995	hsa-miR-6836-5p	171	-31.34
hsa_circ_0000065	hsa-miR-4469	156	-30.7	hsa_circ_0032957	hsa-miR-4785	150	-20.35	hsa_circ_0063995	hsa-miR-6515-5p	153	-21.26
hsa_circ_0000065	hsa-miR-6804-3p	148	-23.17	hsa_circ_0032957	hsa-miR-1976	150	-23.11	hsa_circ_0063995	hsa-miR-210-5p	157	-30.85
hsa_circ_0000065	hsa-miR-624-5p	156	-20.93	hsa_circ_0033484	hsa-miR-7106-5p	148	-22.68	hsa_circ_0063995	hsa-miR-5196-5p	149	-24.06
hsa_circ_0000065	hsa-miR-1268b	150	-23.99	hsa_circ_0033484	hsa-miR-383-3p	155	-22.89	hsa_circ_0063995	hsa-miR-6078	150	-20.31
hsa_circ_0000065	hsa-miR-30b-3p	150	-23.52	hsa_circ_0033484	hsa-miR-6792-3p	160	-26.28	hsa_circ_0063995	hsa-miR-12115	159	-27.79
hsa_circ_0000065	hsa-miR-6768-5p	157	-31.57	hsa_circ_0033484	hsa-miR-4691-5p	152	-21.05	hsa_circ_0063995	hsa-miR-3202	158	-20.76
hsa_circ_0000065	hsa-miR-6870-3p	157	-21.37	hsa_circ_0033484	hsa-miR-345-5p	154	-21.24	hsa_circ_0063995	hsa-miR-6883-5p	170	-27.93
hsa_circ_0000065	hsa-miR-3180	141	-22.03	hsa_circ_0033484	hsa-miR-370-5p	173	-25.08	hsa_circ_0063995	hsa-miR-6845-5p	148	-25.63
hsa_circ_0000065	hsa-miR-622	147	-22.78	hsa_circ_0033484	hsa-miR-12115	150	-24.05	hsa_circ_0063995	hsa-miR-544b	156	-24.04
hsa_circ_0000065	hsa-miR-6811-5p	149	-20.24	hsa_circ_0033484	hsa-miR-3135b	155	-22.82	hsa_circ_0063995	hsa-miR-4505	144	-21.28
hsa_circ_0000065	hsa-miR-6748-5p	155	-20.83	hsa_circ_0033484	hsa-miR-3199	161	-21.06	hsa_circ_0063995	hsa-miR-8073	152	-23.86
hsa_circ_0000065	hsa-miR-6780a-5p	152	-24.64	hsa_circ_0033484	hsa-miR-3663-5p	147	-22.53	hsa_circ_0063995	hsa-miR-10396a-3p	147	-27
hsa_circ_0000065	hsa-miR-6724-5p	160	-36.08	hsa_circ_0033484	hsa-miR-5006-3p	161	-28.26	hsa_circ_0063995	hsa-miR-3682-3p	147	-20.75
hsa_circ_0000065	hsa-miR-4688	150	-26.09	hsa_circ_0033484	hsa-miR-7845-5p	156	-23.56	hsa_circ_0063995	hsa-miR-939-3p	154	-31.68
hsa_circ_0000065	hsa-miR-767-3p	161	-26.55	hsa_circ_0035110	hsa-miR-1912-3p	159	-21.62	hsa_circ_0063995	hsa-miR-4739	142	-20.35
hsa_circ_0000065	hsa-miR-134-3p	150	-21.19	hsa_circ_0035110	hsa-miR-6751-5p	175	-26.66	hsa_circ_0063995	hsa-miR-1271-3p	148	-20.55
hsa_circ_0000065	hsa-miR-6847-5p	159	-21.07	hsa_circ_0035110	hsa-miR-3692-5p	153	-22.87	hsa_circ_0063995	hsa-miR-6853-5p	150	-24.93
hsa_circ_0000065	hsa-miR-3116	172	-23.96	hsa_circ_0035110	hsa-miR-4311	152	-22.21	hsa_circ_0063995	hsa-miR-3689a-3p	156	-24.65
hsa_circ_0000065	hsa-miR-9900	148	-21.47	hsa_circ_0035110	hsa-miR-1587	153	-21.43	hsa_circ_0063995	hsa-miR-10400-3p	160	-37.56
hsa_circ_0000065	hsa-miR-3189-5p	154	-28.73	hsa_circ_0035110	hsa-miR-4707-3p	152	-26.43	hsa_circ_0063995	hsa-miR-4690-5p	170	-31.47
hsa_circ_0000065	hsa-miR-6753-5p	170	-28.9	hsa_circ_0035110	hsa-miR-6833-3p	173	-25.76	hsa_circ_0063995	hsa-miR-4717-5p	172	-28.27
hsa_circ_0000065	hsa-miR-940	151	-21.02	hsa_circ_0035110	hsa-miR-6774-5p	147	-21.12	hsa_circ_0063995	hsa-miR-3194-5p	149	-23.34
hsa_circ_0000065	hsa-miR-5703	153	-21.9	hsa_circ_0035110	hsa-miR-7110-3p	150	-21.99	hsa_circ_0063995	hsa-miR-4706	159	-31.2
hsa_circ_0000065	hsa-miR-146a-3p	149	-21.45	hsa_circ_0035110	hsa-miR-4741	149	-21.03	hsa_circ_0063995	hsa-miR-4725-3p	151	-25.17
hsa_circ_0000065	hsa-miR-449c-5p	155	-24	hsa_circ_0035110	hsa-miR-6842-5p	146	-23.17	hsa_circ_0063995	hsa-miR-1307-3p	143	-24.35
hsa_circ_0000065	hsa-miR-6820-5p	157	-23.66	hsa_circ_0035110	hsa-miR-1972	160	-21.85	hsa_circ_0063995	hsa-miR-6859-3p	151	-25.94
hsa_circ_0000065	hsa-miR-10397-5p	149	-21.47	hsa_circ_0035110	hsa-miR-4675	156	-21.51	hsa_circ_0063995	hsa-miR-6822-3p	156	-24.94
hsa_circ_0000065	hsa-miR-642a-5p	167	-24.79	hsa_circ_0035110	hsa-miR-6803-5p	147	-20.7	hsa_circ_0063995	hsa-miR-149-3p	156	-29.89
hsa_circ_0000065	hsa-miR-12125	155	-23.44	hsa_circ_0035110	hsa-miR-4753-5p	154	-20.18	hsa_circ_0063995	hsa-miR-1236-3p	160	-27.89
hsa_circ_0000065	hsa-miR-4716-3p	166	-26.23	hsa_circ_0035110	hsa-miR-4738-5p	153	-22.98	hsa_circ_0063995	hsa-miR-1202	143	-25.97
hsa_circ_0000065	hsa-miR-4538	159	-20.17	hsa_circ_0035110	hsa-miR-4258	152	-22.93	hsa_circ_0063995	hsa-miR-296-5p	145	-30.48
hsa_circ_0000065	hsa-miR-361-3p	146	-22.48	hsa_circ_0035110	hsa-miR-6752-5p	144	-21.06	hsa_circ_0063995	hsa-miR-6802-5p	162	-24.42
hsa_circ_0000065	hsa-miR-4446-3p	144	-24.6	hsa_circ_0035110	hsa-miR-1322	164	-20.21	hsa_circ_0063995	hsa-miR-188-3p	161	-21.81
hsa_circ_0000065	hsa-miR-4281	140	-20.59	hsa_circ_0035110	hsa-miR-1910-5p	147	-20.47	hsa_circ_0063995	hsa-miR-5589-5p	162	-26.08
hsa_circ_0000065	hsa-miR-323a-5p	155	-26.88	hsa_circ_0035110	hsa-miR-6873-3p	155	-20.01	hsa_circ_0063995	hsa-miR-6774-5p	168	-30.39
hsa_circ_0000065	hsa-miR-5008-5p	155	-24.91	hsa_circ_0036082	hsa-miR-1298-3p	153	-20.04	hsa_circ_0063995	hsa-miR-4632-5p	167	-29.69
hsa_circ_0000065	hsa-miR-4776-5p	158	-28.91	hsa_circ_0036082	hsa-miR-6780b-5p	163	-25.02	hsa_circ_0063995	hsa-miR-1199-3p	152	-22.53
hsa_circ_0000065	hsa-miR-6813-5p	167	-33.61	hsa_circ_0036082	hsa-miR-489-3p	163	-20.56	hsa_circ_0063995	hsa-miR-4728-5p	157	-24.66
hsa_circ_0000065	hsa-miR-105-5p	154	-20.97	hsa_circ_0036082	hsa-miR-532-3p	147	-23.75	hsa_circ_0063995	hsa-miR-4292	155	-30.6
hsa_circ_0000065	hsa-miR-4755-3p	178	-30.79	hsa_circ_0036082	hsa-miR-661	151	-23.4	hsa_circ_0063995	hsa-miR-500b-3p	145	-23.45
hsa_circ_0000065	hsa-miR-2467-3p	150	-25.09	hsa_circ_0036082	hsa-miR-486-3p	145	-24.63	hsa_circ_0063995	hsa-miR-4655-5p	155	-31.13
hsa_circ_0000065	hsa-miR-6764-5p	159	-26.32	hsa_circ_0036082	hsa-miR-766-3p	146	-23	hsa_circ_0063995	hsa-miR-6837-5p	159	-22.42
hsa_circ_0000065	hsa-miR-7109-5p	163	-29.36	hsa_circ_0036082	hsa-miR-4715-3p	152	-24.76	hsa_circ_0063995	hsa-miR-6801-3p	152	-26.64
hsa_circ_0000065	hsa-miR-6731-5p	150	-25.38	hsa_circ_0036082	hsa-miR-6799-5p	142	-22.85	hsa_circ_0063995	hsa-miR-6743-5p	162	-28.41
hsa_circ_0000065	hsa-miR-3130-3p	145	-20.42	hsa_circ_0036082	hsa-miR-372-3p	155	-21.14	hsa_circ_0063995	hsa-miR-198	152	-27.29
hsa_circ_0000065	hsa-miR-6746-5p	168	-29.82	hsa_circ_0036082	hsa-miR-6880-5p	159	-26.13	hsa_circ_0063995	hsa-miR-6742-5p	147	-23.73
hsa_circ_0000065	hsa-miR-4746-5p	143	-29.36	hsa_circ_0036082	hsa-miR-491-5p	146	-24.24	hsa_circ_0063995	hsa-miR-8089	158	-34.44
hsa_circ_0000065	hsa-miR-4516	147	-22.45	hsa_circ_0036082	hsa-miR-4685-3p	147	-23.43	hsa_circ_0063995	hsa-miR-6774-3p	151	-24.54
hsa_circ_0000065	hsa-miR-6071	161	-21.42	hsa_circ_0036082	hsa-miR-1285-3p	180	-33.61	hsa_circ_0063995	hsa-miR-762	146	-21.2
hsa_circ_0000065	hsa-miR-6879-5p	159	-32.91	hsa_circ_0036082	hsa-miR-525-5p	158	-21.4	hsa_circ_0063995	hsa-miR-497-3p	154	-22.81
hsa_circ_0000065	hsa-miR-4695-5p	156	-32.43	hsa_circ_0036082	hsa-miR-6733-3p	163	-20.77	hsa_circ_0063995	hsa-miR-3689c	148	-26.92
hsa_circ_0000065	hsa-miR-4692	155	-27.71	hsa_circ_0036082	hsa-miR-20b-5p	165	-25.69	hsa_circ_0063995	hsa-miR-6508-3p	156	-20.69
hsa_circ_0000065	hsa-miR-3665	147	-24.02	hsa_circ_0036082	hsa-miR-4418	156	-22.5	hsa_circ_0063995	hsa-miR-7843-5p	156	-26.23
hsa_circ_0000065	hsa-miR-197-3p	158	-25.84	hsa_circ_0036082	hsa-miR-4640-3p	160	-26.24	hsa_circ_0063995	hsa-miR-6781-3p	160	-23.79
hsa_circ_0000065	hsa-miR-2355-5p	162	-21.2	hsa_circ_0036082	hsa-miR-106b-5p	167	-20.77	hsa_circ_0063995	hsa-miR-7160-3p	154	-26.56
hsa_circ_0000065	hsa-miR-3689b-3p	163	-27.5	hsa_circ_0036082	hsa-miR-106a-5p	165	-21.45	hsa_circ_0063995	hsa-miR-6512-3p	151	-22.09
hsa_circ_0000065	hsa-miR-1293	146	-20.94	hsa_circ_0036082	hsa-miR-4682	162	-26.46	hsa_circ_0063995	hsa-miR-548q	142	-21.01
hsa_circ_0000065	hsa-miR-4749-3p	148	-20.03	hsa_circ_0036082	hsa-miR-3661	145	-23.8	hsa_circ_0063995	hsa-miR-937-5p	157	-24.45
hsa_circ_0000065	hsa-miR-1225-3p	149	-20.14	hsa_circ_0036082	hsa-miR-214-5p	146	-20.88	hsa_circ_0063995	hsa-miR-4756-5p	159	-31.18
hsa_circ_0000065	hsa-miR-6762-5p	146	-28.21	hsa_circ_0036082	hsa-miR-328-3p	151	-26.03	hsa_circ_0063995	hsa-miR-3158-5p	140	-20.79
hsa_circ_0000065	hsa-miR-4687-5p	168	-25.75	hsa_circ_0036082	hsa-miR-1908-5p	149	-25.8	hsa_circ_0063995	hsa-miR-1268a	149	-26.91
hsa_circ_0000065	hsa-miR-637	161	-31.13	hsa_circ_0036082	hsa-miR-6514-5p	154	-21.72	hsa_circ_0063995	hsa-miR-6838-5p	164	-22.62
hsa_circ_0000065	hsa-miR-6887-5p	164	-31.1	hsa_circ_0036082	hsa-miR-4750-3p	150	-21.36	hsa_circ_0063995	hsa-miR-4270	153	-24.92
hsa_circ_0000065	hsa-miR-4674	140	-26.32	hsa_circ_0036082	hsa-miR-3129-5p	163	-23.54	hsa_circ_0063995	hsa-miR-4741	157	-32.82
hsa_circ_0000065	hsa-miR-6876-5p	151	-20.62	hsa_circ_0036082	hsa-miR-4420	164	-23.55	hsa_circ_0063995	hsa-miR-29c-3p	154	-21.92
hsa_circ_0000065	hsa-miR-4641	153	-23.87	hsa_circ_0036082	hsa-miR-12114	161	-20.76	hsa_circ_0063995	hsa-miR-1539	153	-23.93
hsa_circ_0000065	hsa-miR-370-5p	145	-21.05	hsa_circ_0036082	hsa-miR-6761-5p	154	-21.47	hsa_circ_0063995	hsa-miR-6842-5p	157	-30.16
hsa_circ_0000065	hsa-miR-4534	150	-23.16	hsa_circ_0036082	hsa-miR-5702	156	-22.25	hsa_circ_0063995	hsa-miR-18a-3p	159	-27.44
hsa_circ_0000065	hsa-miR-2278	172	-32.88	hsa_circ_0036082	hsa-miR-6821-5p	146	-24.07	hsa_circ_0063995	hsa-miR-4462	154	-23.27
hsa_circ_0000065	hsa-miR-6732-5p	155	-24.89	hsa_circ_0036082	hsa-miR-141-3p	163	-20.19	hsa_circ_0063995	hsa-miR-654-5p	153	-23.15
hsa_circ_0000065	hsa-miR-4690-3p	155	-25.53	hsa_circ_0036082	hsa-miR-6856-5p	152	-21.53	hsa_circ_0063995	hsa-miR-6799-3p	157	-27.19
hsa_circ_0000065	hsa-miR-6730-3p	156	-21.24	hsa_circ_0036082	hsa-miR-7515	162	-22.73	hsa_circ_0063995	hsa-miR-485-5p	159	-28.63
hsa_circ_0000065	hsa-miR-920	151	-22.08	hsa_circ_0036082	hsa-miR-135a-5p	159	-21.24	hsa_circ_0063995	hsa-miR-4715-5p	156	-23.54
hsa_circ_0000065	hsa-miR-4513	150	-20.19	hsa_circ_0036082	hsa-miR-93-5p	165	-29.07	hsa_circ_0063995	hsa-miR-6810-3p	158	-24.93
hsa_circ_0000065	hsa-miR-6836-5p	155	-25.68	hsa_circ_0036082	hsa-miR-4452	181	-26.17	hsa_circ_0063995	hsa-miR-8072	160	-38.75
hsa_circ_0000065	hsa-miR-5196-5p	147	-25.63	hsa_circ_0036082	hsa-miR-887-5p	158	-24.01	hsa_circ_0063995	hsa-miR-1972	154	-29.95
hsa_circ_0000065	hsa-miR-6078	146	-20.44	hsa_circ_0036082	hsa-miR-10396a-5p	141	-27.34	hsa_circ_0063995	hsa-miR-6851-5p	146	-21.98
hsa_circ_0000065	hsa-miR-6511a-3p	157	-30.58	hsa_circ_0036082	hsa-miR-1304-3p	175	-27.16	hsa_circ_0063995	hsa-miR-5685	147	-24.36
hsa_circ_0000065	hsa-miR-7106-3p	155	-21.67	hsa_circ_0036082	hsa-miR-1343-3p	150	-25.49	hsa_circ_0063995	hsa-miR-4526	161	-29.28
hsa_circ_0000065	hsa-miR-6883-5p	159	-26.96	hsa_circ_0036082	hsa-miR-1288-5p	160	-22.24	hsa_circ_0063995	hsa-miR-6756-5p	166	-31.95
hsa_circ_0000065	hsa-miR-4731-5p	150	-26.09	hsa_circ_0036082	hsa-miR-5090	150	-24.79	hsa_circ_0063995	hsa-miR-1205	163	-25.64
hsa_circ_0000065	hsa-miR-769-5p	165	-27.76	hsa_circ_0036082	hsa-miR-5581-5p	159	-20.34	hsa_circ_0063995	hsa-miR-671-5p	152	-24.89
hsa_circ_0000065	hsa-miR-7155-5p	148	-21.77	hsa_circ_0036082	hsa-miR-6884-5p	169	-25.95	hsa_circ_0063995	hsa-miR-3127-5p	163	-22.58
hsa_circ_0000065	hsa-miR-6845-5p	147	-25.64	hsa_circ_0036082	hsa-miR-1184	148	-20.78	hsa_circ_0063995	hsa-miR-6077	155	-20.44
hsa_circ_0000065	hsa-miR-342-3p	142	-22.21	hsa_circ_0036082	hsa-miR-3943	148	-21.27	hsa_circ_0063995	hsa-miR-6787-5p	146	-25.72
hsa_circ_0000065	hsa-miR-3612	149	-21.58	hsa_circ_0036082	hsa-miR-514b-5p	151	-21.56	hsa_circ_0063995	hsa-miR-663a	157	-30.18
hsa_circ_0000065	hsa-miR-6718-5p	160	-26.01	hsa_circ_0036082	hsa-miR-6860	152	-21.05	hsa_circ_0063995	hsa-miR-216a-3p	153	-24.21
hsa_circ_0000065	hsa-miR-939-3p	160	-29.42	hsa_circ_0036082	hsa-miR-510-5p	155	-22.58	hsa_circ_0063995	hsa-miR-125a-5p	147	-20.89
hsa_circ_0000065	hsa-miR-3135b	162	-32.88	hsa_circ_0036082	hsa-miR-589-3p	161	-21.06	hsa_circ_0063995	hsa-miR-3907	156	-27.5
hsa_circ_0000065	hsa-miR-4268	176	-36.58	hsa_circ_0036082	hsa-miR-3192-5p	167	-29.22	hsa_circ_0063995	hsa-miR-6763-5p	158	-29.23
hsa_circ_0000065	hsa-miR-3085-3p	162	-26.78	hsa_circ_0036082	hsa-miR-3934-5p	151	-20.62	hsa_circ_0063995	hsa-miR-497-5p	160	-27.35
hsa_circ_0000065	hsa-miR-1470	153	-22.59	hsa_circ_0036082	hsa-miR-6773-5p	157	-25.92	hsa_circ_0063995	hsa-miR-3196	153	-24.08
hsa_circ_0000065	hsa-miR-3200-3p	159	-26.79	hsa_circ_0036082	hsa-miR-138-5p	157	-22.26	hsa_circ_0063995	hsa-miR-6889-5p	150	-28.91
hsa_circ_0000065	hsa-miR-3689a-3p	163	-29.75	hsa_circ_0036082	hsa-miR-4494	151	-20.79	hsa_circ_0063995	hsa-miR-3620-3p	161	-27.44
hsa_circ_0000065	hsa-miR-10400-3p	145	-27.28	hsa_circ_0036082	hsa-miR-508-5p	159	-24.7	hsa_circ_0063995	hsa-miR-4265	165	-25.43
hsa_circ_0000065	hsa-miR-4690-5p	165	-26.75	hsa_circ_0036082	hsa-miR-7155-3p	148	-25.4	hsa_circ_0063995	hsa-miR-3154	158	-34.75
hsa_circ_0000065	hsa-miR-4717-5p	166	-30.93	hsa_circ_0036082	hsa-miR-6510-5p	151	-25.46	hsa_circ_0063995	hsa-miR-4685-5p	159	-31.69
hsa_circ_0000065	hsa-miR-3678-3p	149	-22.84	hsa_circ_0036082	hsa-miR-148a-3p	150	-24.27	hsa_circ_0063995	hsa-miR-4520-3p	141	-21.08
hsa_circ_0000065	hsa-miR-4725-3p	148	-28.63	hsa_circ_0036082	hsa-miR-4757-5p	153	-21.85	hsa_circ_0063995	hsa-miR-6895-5p	149	-27.14
hsa_circ_0000065	hsa-miR-194-3p	148	-23.07	hsa_circ_0036082	hsa-miR-324-3p	156	-20.67	hsa_circ_0063995	hsa-miR-3190-3p	166	-26.44
hsa_circ_0000065	hsa-miR-1914-3p	147	-26.34	hsa_circ_0036082	hsa-miR-622	147	-20.49	hsa_circ_0063995	hsa-miR-6529-3p	149	-24.1
hsa_circ_0000065	hsa-miR-149-3p	152	-34.11	hsa_circ_0036082	hsa-miR-6775-5p	166	-36.06	hsa_circ_0063995	hsa-miR-6727-5p	158	-36.55
hsa_circ_0000065	hsa-miR-1202	162	-28	hsa_circ_0036082	hsa-miR-6724-5p	153	-23.46	hsa_circ_0063995	hsa-miR-1909-3p	161	-24.53
hsa_circ_0000065	hsa-miR-6782-5p	140	-27.18	hsa_circ_0036082	hsa-miR-124-3p	164	-25.79	hsa_circ_0063995	hsa-miR-4761-3p	145	-20.81
hsa_circ_0000065	hsa-miR-148b-3p	162	-21.55	hsa_circ_0036082	hsa-miR-1324	155	-21.28	hsa_circ_0063995	hsa-miR-1911-3p	160	-22.76
hsa_circ_0000065	hsa-miR-6774-5p	151	-22.7	hsa_circ_0036082	hsa-miR-526b-5p	170	-26.12	hsa_circ_0063995	hsa-miR-4649-3p	154	-29.02
hsa_circ_0000065	hsa-miR-320a-3p	158	-22.2	hsa_circ_0036082	hsa-miR-6865-3p	151	-25.94	hsa_circ_0063995	hsa-miR-6800-5p	152	-23.27
hsa_circ_0000065	hsa-miR-6808-3p	163	-27.03	hsa_circ_0036082	hsa-miR-30c-2-3p	140	-20.61	hsa_circ_0063995	hsa-miR-1182	164	-31.79
hsa_circ_0000065	hsa-miR-4632-5p	165	-30.63	hsa_circ_0036082	hsa-miR-149-5p	159	-23.37	hsa_circ_0063995	hsa-miR-6871-3p	171	-32.28
hsa_circ_0000065	hsa-miR-1199-3p	144	-26.24	hsa_circ_0036082	hsa-miR-9900	161	-27.89	hsa_circ_0063995	hsa-miR-6803-5p	169	-36.47
hsa_circ_0000065	hsa-miR-4728-5p	147	-24.18	hsa_circ_0036082	hsa-miR-10396b-5p	146	-26.1	hsa_circ_0063995	hsa-miR-6788-5p	151	-22.02
hsa_circ_0000065	hsa-miR-4717-3p	153	-20.33	hsa_circ_0036082	hsa-miR-6741-5p	153	-27.26	hsa_circ_0063995	hsa-miR-10400-5p	150	-30.09
hsa_circ_0000065	hsa-miR-6849-3p	162	-27.5	hsa_circ_0036082	hsa-miR-940	148	-21.31	hsa_circ_0063995	hsa-miR-6852-5p	140	-23.45
hsa_circ_0000065	hsa-miR-4722-3p	155	-24.02	hsa_circ_0036082	hsa-miR-5703	156	-20.5	hsa_circ_0063995	hsa-miR-4763-3p	160	-30.71
hsa_circ_0000065	hsa-miR-4496	176	-30.52	hsa_circ_0036082	hsa-miR-3187-5p	166	-32.21	hsa_circ_0063995	hsa-miR-6089	154	-32.56
hsa_circ_0000065	hsa-miR-6808-5p	159	-31.19	hsa_circ_0036082	hsa-miR-1204	152	-22.21	hsa_circ_0063995	hsa-miR-3155b	158	-28.46
hsa_circ_0000065	hsa-miR-6837-5p	160	-28.52	hsa_circ_0036082	hsa-miR-19b-2-5p	169	-21.15	hsa_circ_0063995	hsa-miR-1178-5p	167	-30.4
hsa_circ_0000065	hsa-miR-6743-5p	149	-22.98	hsa_circ_0036082	hsa-miR-1227-3p	170	-30.77	hsa_circ_0063995	hsa-miR-6715b-5p	145	-20.73
hsa_circ_0000065	hsa-miR-6855-5p	158	-25.49	hsa_circ_0036082	hsa-miR-4755-3p	152	-21.48	hsa_circ_0063995	hsa-miR-29a-3p	158	-24.52
hsa_circ_0000065	hsa-miR-3689c	163	-27.5	hsa_circ_0036082	hsa-miR-708-5p	161	-22.96	hsa_circ_0063995	hsa-miR-6777-5p	144	-20.82
hsa_circ_0000065	hsa-miR-6818-5p	160	-21.46	hsa_circ_0036082	hsa-miR-2467-3p	152	-23.87	hsa_circ_0063995	hsa-miR-4290	141	-24.18
hsa_circ_0000065	hsa-miR-5193	144	-20.85	hsa_circ_0036082	hsa-miR-6815-5p	155	-26.5	hsa_circ_0063995	hsa-miR-3176	152	-28.81
hsa_circ_0000065	hsa-miR-7843-5p	155	-20.84	hsa_circ_0036082	hsa-miR-874-3p	148	-24.09	hsa_circ_0063995	hsa-miR-502-5p	152	-22.46
hsa_circ_0000065	hsa-miR-7160-3p	157	-28.31	hsa_circ_0036082	hsa-miR-331-3p	153	-26.04	hsa_circ_0063995	hsa-miR-3944-5p	153	-23.4
hsa_circ_0000065	hsa-miR-4758-3p	154	-28.48	hsa_circ_0036082	hsa-miR-4516	151	-23.53	hsa_circ_0063995	hsa-miR-6885-5p	143	-23.71
hsa_circ_0000065	hsa-miR-6512-3p	161	-22.68	hsa_circ_0036082	hsa-miR-6878-3p	157	-24.84	hsa_circ_0063995	hsa-miR-503-5p	143	-20.7
hsa_circ_0000065	hsa-miR-4429	157	-23.35	hsa_circ_0036082	hsa-miR-4695-5p	154	-25.52	hsa_circ_0063995	hsa-miR-6779-5p	156	-28.45
hsa_circ_0000065	hsa-miR-6085	155	-24.87	hsa_circ_0036082	hsa-miR-4692	148	-22.11	hsa_circ_0063995	hsa-miR-2861	152	-27.18
hsa_circ_0000065	hsa-miR-4686	150	-21.91	hsa_circ_0036082	hsa-miR-4252	155	-23.58	hsa_circ_0063995	hsa-miR-6501-3p	154	-26.65
hsa_circ_0000065	hsa-miR-572	156	-22.59	hsa_circ_0036082	hsa-miR-613	157	-22.23	hsa_circ_0063995	hsa-miR-761	152	-24.51
hsa_circ_0000065	hsa-miR-6081	157	-23.61	hsa_circ_0036082	hsa-miR-17-5p	165	-25.69	hsa_circ_0063995	hsa-miR-30c-1-3p	154	-22.49
hsa_circ_0000065	hsa-miR-6829-5p	156	-22.93	hsa_circ_0036082	hsa-miR-6760-3p	155	-22.47	hsa_circ_0063995	hsa-miR-4786-3p	163	-24.99
hsa_circ_0000065	hsa-miR-3175	171	-32.77	hsa_circ_0036082	hsa-miR-4486	154	-25.52	hsa_circ_0063995	hsa-miR-4773	152	-20.22
hsa_circ_0000065	hsa-miR-3158-5p	149	-25	hsa_circ_0036082	hsa-miR-744-5p	163	-31.17	hsa_circ_0063995	hsa-miR-4653-5p	159	-21.68
hsa_circ_0000065	hsa-miR-1268a	150	-21.76	hsa_circ_0036082	hsa-miR-4274	158	-23.25	hsa_circ_0063995	hsa-miR-328-5p	140	-25.76
hsa_circ_0000065	hsa-miR-6828-3p	140	-24.4	hsa_circ_0036082	hsa-miR-6511a-5p	159	-23.52	hsa_circ_0063995	hsa-miR-8057	157	-23.63
hsa_circ_0000065	hsa-miR-6842-5p	148	-23.01	hsa_circ_0036082	hsa-miR-4302	166	-25.58	hsa_circ_0063995	hsa-miR-6819-3p	158	-22.35
hsa_circ_0000065	hsa-miR-10526-3p	158	-23.5	hsa_circ_0036082	hsa-miR-1231	150	-20.16	hsa_circ_0063995	hsa-miR-6752-5p	160	-35.03
hsa_circ_0000065	hsa-miR-18a-3p	140	-20.02	hsa_circ_0036082	hsa-miR-4739	161	-28.42	hsa_circ_0063995	hsa-miR-4691-3p	159	-26.42
hsa_circ_0000065	hsa-miR-4799-3p	164	-21.97	hsa_circ_0036082	hsa-miR-3925-3p	157	-21.78	hsa_circ_0063995	hsa-miR-1228-5p	153	-27.63
hsa_circ_0000065	hsa-miR-6862-5p	160	-27.93	hsa_circ_0036082	hsa-miR-3194-5p	150	-22.65	hsa_circ_0063995	hsa-miR-4254	156	-28.73
hsa_circ_0000065	hsa-miR-6799-3p	153	-24.1	hsa_circ_0036082	hsa-miR-4725-3p	143	-20.1	hsa_circ_0063995	hsa-miR-6842-3p	160	-25.79
hsa_circ_0000065	hsa-miR-3064-3p	160	-21.77	hsa_circ_0036082	hsa-miR-6859-3p	156	-30.86	hsa_circ_0063995	hsa-miR-7110-5p	150	-28.27
hsa_circ_0000065	hsa-miR-939-5p	174	-30.66	hsa_circ_0036082	hsa-miR-660-3p	151	-22.63	hsa_circ_0063995	hsa-miR-7976	153	-20.27
hsa_circ_0000065	hsa-miR-485-5p	152	-21.47	hsa_circ_0036082	hsa-miR-532-5p	154	-21.2	hsa_circ_0063995	hsa-miR-4727-5p	152	-22.98
hsa_circ_0000065	hsa-miR-6880-3p	151	-23.08	hsa_circ_0036082	hsa-miR-6802-5p	149	-26.18	hsa_circ_0063995	hsa-miR-4660	153	-23.99
hsa_circ_0000065	hsa-miR-1972	157	-30.4	hsa_circ_0036082	hsa-miR-20a-5p	165	-23.58	hsa_circ_0063995	hsa-miR-1227-5p	149	-22.16
hsa_circ_0000065	hsa-miR-6728-5p	159	-32.99	hsa_circ_0036082	hsa-miR-148b-3p	145	-20.95	hsa_circ_0063995	hsa-miR-760	150	-24.81
hsa_circ_0000065	hsa-miR-5685	151	-21.4	hsa_circ_0036082	hsa-miR-6774-5p	152	-22.26	hsa_circ_0063995	hsa-miR-631	155	-29.47
hsa_circ_0000065	hsa-miR-3679-3p	153	-28.14	hsa_circ_0036082	hsa-miR-6808-3p	160	-24.48	hsa_circ_0063995	hsa-miR-3921	147	-20.01
hsa_circ_0000065	hsa-miR-5002-3p	160	-25.29	hsa_circ_0036082	hsa-miR-6808-5p	146	-21.5	hsa_circ_0063995	hsa-miR-4435	159	-26.06
hsa_circ_0000065	hsa-miR-5088-3p	162	-32.44	hsa_circ_0036082	hsa-miR-6801-3p	153	-22.21	hsa_circ_0063995	hsa-miR-6131	155	-23.94
hsa_circ_0000065	hsa-miR-6756-3p	160	-27.4	hsa_circ_0036082	hsa-miR-6847-3p	153	-22.19	hsa_circ_0063995	hsa-miR-3085-5p	160	-33.74
hsa_circ_0000065	hsa-miR-3170	144	-20.03	hsa_circ_0036082	hsa-miR-198	146	-20.48	hsa_circ_0063995	hsa-miR-6783-3p	150	-20.95
hsa_circ_0000065	hsa-miR-34c-5p	150	-20.8	hsa_circ_0036082	hsa-miR-612	154	-25.82	hsa_circ_0063995	hsa-miR-12120	170	-35.8
hsa_circ_0000065	hsa-miR-3127-5p	152	-22.38	hsa_circ_0036082	hsa-miR-4999-3p	149	-20.51	hsa_circ_0063995	hsa-miR-6849-5p	148	-21.66
hsa_circ_0000065	hsa-miR-5698	149	-22.22	hsa_circ_0036082	hsa-miR-4724-3p	161	-21.04	hsa_circ_0063995	hsa-miR-6786-5p	157	-40.75
hsa_circ_0000065	hsa-miR-922	151	-24.38	hsa_circ_0036082	hsa-miR-4478	152	-21.97	hsa_circ_0063995	hsa-miR-4671-3p	161	-21.34
hsa_circ_0000065	hsa-miR-4743-5p	155	-24.14	hsa_circ_0036082	hsa-miR-1237-3p	154	-20.28	hsa_circ_0063995	hsa-miR-7845-5p	159	-24.85
hsa_circ_0000065	hsa-miR-4667-3p	154	-26.78	hsa_circ_0036082	hsa-miR-4661-3p	142	-22.14	hsa_circ_0063995	hsa-miR-6742-3p	151	-26.75
hsa_circ_0000065	hsa-miR-3196	158	-26.46	hsa_circ_0036082	hsa-miR-7152-3p	156	-22.29	hsa_circ_0063995	hsa-miR-1226-5p	155	-27.66
hsa_circ_0000065	hsa-miR-6889-5p	141	-24.01	hsa_circ_0036082	hsa-miR-3185	150	-21.25	hsa_circ_0063995	hsa-miR-4767	145	-21.71
hsa_circ_0000065	hsa-miR-6869-5p	160	-30.65	hsa_circ_0036082	hsa-miR-4745-5p	145	-21.32	hsa_circ_0063995	hsa-miR-296-3p	159	-27.55
hsa_circ_0000065	hsa-miR-320a-5p	172	-32.07	hsa_circ_0036082	hsa-miR-485-5p	164	-22.72	hsa_circ_0063995	hsa-miR-6720-5p	166	-34.11
hsa_circ_0000065	hsa-miR-4685-5p	159	-32.53	hsa_circ_0036082	hsa-miR-6810-3p	153	-21.93	hsa_circ_0063995	hsa-miR-877-3p	156	-22.83
hsa_circ_0000065	hsa-miR-4443	152	-20.94	hsa_circ_0036082	hsa-miR-1972	146	-22.71	hsa_circ_0063995	hsa-miR-6752-3p	149	-22.94
hsa_circ_0000065	hsa-miR-6895-5p	155	-24.53	hsa_circ_0036082	hsa-miR-6851-5p	174	-34.85	hsa_circ_0063995	hsa-miR-16-5p	147	-20.83
hsa_circ_0000065	hsa-miR-6529-3p	167	-22.9	hsa_circ_0036082	hsa-miR-425-5p	141	-20.99	hsa_circ_0063995	hsa-miR-512-5p	144	-21.12
hsa_circ_0000065	hsa-miR-7111-3p	145	-20.57	hsa_circ_0036082	hsa-miR-140-3p	164	-24.95	hsa_circ_0064370	hsa-miR-330-3p	153	-21.32
hsa_circ_0000065	hsa-miR-4699-5p	170	-21.37	hsa_circ_0036082	hsa-miR-6134	158	-20.59	hsa_circ_0064370	hsa-miR-634	145	-21.51
hsa_circ_0000065	hsa-miR-4761-3p	170	-27.47	hsa_circ_0036082	hsa-miR-671-5p	146	-20.8	hsa_circ_0064370	hsa-miR-3922-5p	147	-20.74
hsa_circ_0000065	hsa-miR-6893-3p	146	-25.34	hsa_circ_0036082	hsa-miR-5007-5p	154	-22.05	hsa_circ_0064370	hsa-miR-7154-3p	150	-20.93
hsa_circ_0000065	hsa-miR-6889-3p	160	-26.13	hsa_circ_0036082	hsa-miR-6744-3p	157	-25.94	hsa_circ_0064370	hsa-miR-362-3p	149	-22.05
hsa_circ_0000065	hsa-miR-1911-3p	140	-20.7	hsa_circ_0036082	hsa-miR-6756-3p	153	-26.03	hsa_circ_0064710	hsa-miR-7106-5p	148	-21.62
hsa_circ_0000065	hsa-miR-5589-3p	168	-29.27	hsa_circ_0036082	hsa-miR-6077	145	-22.18	hsa_circ_0064710	hsa-miR-8079	146	-22.8
hsa_circ_0000065	hsa-miR-1203	147	-22.94	hsa_circ_0036082	hsa-miR-6807-3p	149	-24.22	hsa_circ_0064710	hsa-miR-6133	159	-23.78
hsa_circ_0000065	hsa-miR-7977	152	-22.65	hsa_circ_0036082	hsa-miR-6787-5p	147	-23.36	hsa_circ_0064710	hsa-miR-377-5p	170	-24.64
hsa_circ_0000065	hsa-miR-6852-5p	156	-22.87	hsa_circ_0036082	hsa-miR-3667-5p	160	-22.63	hsa_circ_0064710	hsa-miR-6826-5p	156	-21.3
hsa_circ_0000065	hsa-miR-4763-3p	152	-26.98	hsa_circ_0036082	hsa-miR-3163	170	-21.67	hsa_circ_0064710	hsa-miR-4739	151	-24.21
hsa_circ_0000065	hsa-miR-520a-5p	142	-20.52	hsa_circ_0036082	hsa-miR-663a	167	-30.86	hsa_circ_0064710	hsa-miR-766-5p	158	-24.23
hsa_circ_0000065	hsa-miR-4533	159	-22.54	hsa_circ_0036082	hsa-miR-1180-5p	152	-25.79	hsa_circ_0064710	hsa-miR-376a-3p	166	-20.76
hsa_circ_0000065	hsa-miR-1178-5p	149	-21.96	hsa_circ_0036082	hsa-miR-3154	160	-24.83	hsa_circ_0064710	hsa-miR-1294	167	-24.57
hsa_circ_0000065	hsa-miR-8077	154	-25.68	hsa_circ_0036082	hsa-miR-22-5p	149	-20.16	hsa_circ_0064710	hsa-miR-4756-5p	160	-23.62
hsa_circ_0000065	hsa-miR-3622b-5p	149	-22.37	hsa_circ_0036082	hsa-miR-4439	144	-22.34	hsa_circ_0064710	hsa-miR-671-5p	147	-24.17
hsa_circ_0000065	hsa-miR-6777-5p	151	-25.94	hsa_circ_0036082	hsa-miR-1825	155	-26.3	hsa_circ_0064710	hsa-miR-4786-3p	167	-25.2
hsa_circ_0000065	hsa-miR-3663-3p	161	-26.81	hsa_circ_0036082	hsa-miR-6788-5p	140	-20.87	hsa_circ_0064849	hsa-miR-4709-3p	155	-22.77
hsa_circ_0000065	hsa-miR-4290	156	-21.26	hsa_circ_0036082	hsa-miR-6776-5p	172	-31.87	hsa_circ_0064849	hsa-miR-6787-3p	163	-26.14
hsa_circ_0000065	hsa-miR-9986	161	-21.39	hsa_circ_0036082	hsa-miR-4763-3p	162	-26.91	hsa_circ_0064849	hsa-miR-2392	155	-26.18
hsa_circ_0000065	hsa-miR-6885-5p	153	-23.3	hsa_circ_0036082	hsa-miR-6089	148	-23.16	hsa_circ_0064849	hsa-miR-449b-3p	140	-20.18
hsa_circ_0000065	hsa-miR-6779-5p	157	-30.65	hsa_circ_0036082	hsa-miR-7153-5p	153	-21.61	hsa_circ_0064849	hsa-miR-601	155	-21.82
hsa_circ_0000065	hsa-miR-1233-3p	155	-24.54	hsa_circ_0036082	hsa-miR-26b-3p	170	-24.16	hsa_circ_0064849	hsa-miR-22-3p	142	-20.82
hsa_circ_0000065	hsa-miR-449b-5p	140	-21.84	hsa_circ_0036082	hsa-miR-5001-3p	155	-20.55	hsa_circ_0064849	hsa-miR-518c-5p	158	-24.37
hsa_circ_0000065	hsa-miR-1262	175	-23.58	hsa_circ_0036082	hsa-miR-6827-5p	156	-27.24	hsa_circ_0064849	hsa-miR-6736-3p	150	-21.03
hsa_circ_0000065	hsa-miR-184	155	-24.54	hsa_circ_0036082	hsa-miR-432-5p	155	-21.23	hsa_circ_0064849	hsa-miR-1538	145	-21.77
hsa_circ_0000065	hsa-miR-93-3p	158	-20.83	hsa_circ_0036082	hsa-miR-143-5p	159	-25.99	hsa_circ_0064849	hsa-miR-3189-5p	148	-28.56
hsa_circ_0000065	hsa-miR-128-2-5p	143	-20.44	hsa_circ_0036082	hsa-miR-761	161	-28.43	hsa_circ_0064849	hsa-miR-8078	150	-23.42
hsa_circ_0000065	hsa-miR-328-5p	156	-38.32	hsa_circ_0036082	hsa-miR-5190	172	-32.68	hsa_circ_0064849	hsa-miR-6783-5p	153	-20.73
hsa_circ_0000065	hsa-miR-6798-5p	151	-29.49	hsa_circ_0036082	hsa-miR-4481	142	-22.59	hsa_circ_0064849	hsa-miR-7108-5p	145	-24.59
hsa_circ_0000065	hsa-miR-6752-5p	153	-28.62	hsa_circ_0036082	hsa-miR-30c-1-3p	146	-20.67	hsa_circ_0064849	hsa-miR-4745-3p	163	-36.47
hsa_circ_0000065	hsa-miR-6894-5p	168	-31.79	hsa_circ_0036082	hsa-miR-12127	175	-26.44	hsa_circ_0064849	hsa-miR-9851-5p	160	-24.78
hsa_circ_0000065	hsa-miR-6747-5p	148	-23.15	hsa_circ_0036082	hsa-miR-135b-5p	163	-23.61	hsa_circ_0064849	hsa-miR-7108-3p	141	-20.86
hsa_circ_0000065	hsa-miR-4271	152	-25.29	hsa_circ_0036082	hsa-miR-8057	157	-22.9	hsa_circ_0064849	hsa-miR-4763-3p	145	-24.76
hsa_circ_0000065	hsa-miR-4691-3p	155	-24.64	hsa_circ_0036082	hsa-miR-6798-5p	149	-20.68	hsa_circ_0064849	hsa-miR-1913	164	-24.74
hsa_circ_0000065	hsa-miR-6834-5p	140	-22.05	hsa_circ_0036082	hsa-miR-4271	150	-20.03	hsa_circ_0064849	hsa-miR-4691-3p	153	-22.89
hsa_circ_0000065	hsa-miR-3667-3p	166	-28.68	hsa_circ_0036082	hsa-miR-4691-3p	155	-23.22	hsa_circ_0064849	hsa-miR-4266	142	-20.37
hsa_circ_0000065	hsa-miR-4518	148	-21.16	hsa_circ_0036082	hsa-miR-1228-5p	164	-30.12	hsa_circ_0064856	hsa-miR-4493	148	-20.45
hsa_circ_0000065	hsa-miR-3609	142	-20.75	hsa_circ_0036082	hsa-miR-3667-3p	150	-23.44	hsa_circ_0064856	hsa-miR-6793-3p	162	-23.67
hsa_circ_0000065	hsa-miR-7976	150	-20.04	hsa_circ_0036082	hsa-miR-619-5p	200	-47.05	hsa_circ_0064856	hsa-miR-532-3p	141	-21.16
hsa_circ_0000065	hsa-miR-4660	151	-20.27	hsa_circ_0036082	hsa-miR-3127-3p	150	-23.91	hsa_circ_0064856	hsa-miR-3150b-3p	150	-20.75
hsa_circ_0000065	hsa-miR-619-5p	161	-27.9	hsa_circ_0036082	hsa-miR-5189-5p	154	-24.72	hsa_circ_0064856	hsa-miR-6858-5p	152	-22.83
hsa_circ_0000065	hsa-miR-3127-3p	149	-29.36	hsa_circ_0036082	hsa-miR-1296-3p	140	-22.02	hsa_circ_0064856	hsa-miR-3162-3p	158	-27.63
hsa_circ_0000065	hsa-miR-1227-5p	147	-27.27	hsa_circ_0036082	hsa-miR-3929	169	-26.51	hsa_circ_0064856	hsa-miR-661	163	-28.1
hsa_circ_0000065	hsa-miR-4266	148	-20.95	hsa_circ_0036082	hsa-miR-631	154	-21.57	hsa_circ_0064856	hsa-miR-3619-5p	163	-26.21
hsa_circ_0000065	hsa-miR-1225-5p	140	-22.18	hsa_circ_0036082	hsa-miR-4435	170	-25.36	hsa_circ_0064856	hsa-miR-766-3p	154	-24.71
hsa_circ_0000065	hsa-miR-6749-3p	160	-30.69	hsa_circ_0036082	hsa-miR-6749-3p	161	-25.1	hsa_circ_0064856	hsa-miR-6787-3p	145	-25.15
hsa_circ_0000065	hsa-miR-320b	158	-21.84	hsa_circ_0036082	hsa-miR-1827	164	-21.02	hsa_circ_0064856	hsa-miR-1915-3p	144	-28.13
hsa_circ_0000065	hsa-miR-505-5p	145	-21.29	hsa_circ_0036082	hsa-miR-7162-3p	161	-21.78	hsa_circ_0064856	hsa-miR-6765-3p	156	-26.14
hsa_circ_0000065	hsa-miR-3085-5p	157	-23.62	hsa_circ_0036082	hsa-miR-6865-5p	159	-23.89	hsa_circ_0064856	hsa-miR-4312	148	-20.39
hsa_circ_0000065	hsa-miR-6729-3p	156	-26.77	hsa_circ_0036082	hsa-miR-107	165	-20.05	hsa_circ_0064856	hsa-miR-4784	158	-23.89
hsa_circ_0000065	hsa-miR-6783-3p	181	-35.89	hsa_circ_0036082	hsa-miR-3156-3p	155	-27.13	hsa_circ_0064856	hsa-miR-3658	166	-20.03
hsa_circ_0000065	hsa-miR-6165	153	-22.35	hsa_circ_0036082	hsa-miR-7160-5p	150	-21.17	hsa_circ_0064856	hsa-miR-3692-5p	148	-21.16
hsa_circ_0000065	hsa-miR-874-5p	154	-25.14	hsa_circ_0036082	hsa-miR-6720-5p	151	-23.77	hsa_circ_0064856	hsa-miR-3169	159	-20.83
hsa_circ_0000065	hsa-miR-4658	163	-23.55	hsa_circ_0036082	hsa-miR-217-5p	167	-22.17	hsa_circ_0064856	hsa-miR-6893-5p	153	-22.39
hsa_circ_0000065	hsa-miR-15a-3p	149	-22.63	hsa_circ_0036197	hsa-miR-371a-3p	164	-25.06	hsa_circ_0064856	hsa-miR-608	165	-24.89
hsa_circ_0000065	hsa-miR-6790-5p	155	-25.44	hsa_circ_0036197	hsa-miR-4693-3p	146	-22.09	hsa_circ_0064856	hsa-miR-5195-5p	141	-20.38
hsa_circ_0000065	hsa-miR-574-5p	197	-39.15	hsa_circ_0036197	hsa-miR-4685-3p	155	-20.45	hsa_circ_0064856	hsa-miR-3138	156	-22.48
hsa_circ_0000065	hsa-miR-1909-5p	143	-21	hsa_circ_0036197	hsa-miR-2392	164	-25.84	hsa_circ_0064856	hsa-miR-6882-3p	148	-21.48
hsa_circ_0000065	hsa-miR-4767	159	-30.69	hsa_circ_0036197	hsa-miR-6801-5p	158	-21.46	hsa_circ_0064856	hsa-miR-2681-3p	154	-21.86
hsa_circ_0000065	hsa-miR-7160-5p	155	-28.12	hsa_circ_0036197	hsa-miR-4644	158	-20.74	hsa_circ_0064856	hsa-miR-330-5p	159	-28.42
hsa_circ_0000065	hsa-miR-6720-5p	160	-24.5	hsa_circ_0036197	hsa-miR-3605-5p	156	-22.75	hsa_circ_0064856	hsa-miR-2276-5p	160	-27.94
hsa_circ_0000065	hsa-miR-5008-3p	150	-27.02	hsa_circ_0036197	hsa-miR-10398-5p	166	-36.7	hsa_circ_0064856	hsa-miR-141-3p	161	-22.61
hsa_circ_0000065	hsa-miR-8085	149	-22.77	hsa_circ_0036197	hsa-miR-6736-3p	154	-23.8	hsa_circ_0064856	hsa-miR-6816-5p	141	-27.72
hsa_circ_0000065	hsa-miR-6817-5p	145	-22.63	hsa_circ_0036197	hsa-miR-877-5p	150	-22.36	hsa_circ_0064856	hsa-miR-6736-5p	145	-20.44
hsa_circ_0000065	hsa-miR-4723-5p	148	-20.35	hsa_circ_0036197	hsa-miR-4780	150	-20.77	hsa_circ_0064856	hsa-miR-6509-3p	176	-29.94
hsa_circ_0000266	hsa-miR-6780b-5p	166	-27.49	hsa_circ_0036197	hsa-miR-17-3p	158	-21.63	hsa_circ_0064856	hsa-miR-1304-3p	159	-22.93
hsa_circ_0000266	hsa-miR-6771-3p	144	-21.48	hsa_circ_0036197	hsa-miR-4677-5p	157	-21.19	hsa_circ_0064856	hsa-miR-4530	164	-26.7
hsa_circ_0000266	hsa-miR-661	144	-21.89	hsa_circ_0036197	hsa-miR-5088-3p	153	-24.19	hsa_circ_0064856	hsa-miR-3922-3p	154	-22.89
hsa_circ_0000266	hsa-miR-10394-5p	161	-27.67	hsa_circ_0036197	hsa-miR-185-5p	158	-21	hsa_circ_0064856	hsa-miR-423-5p	140	-21.18
hsa_circ_0000266	hsa-miR-766-3p	150	-24.53	hsa_circ_0036197	hsa-miR-6890-5p	160	-23.12	hsa_circ_0064856	hsa-miR-200a-3p	168	-20.75
hsa_circ_0000266	hsa-miR-6829-3p	153	-30.66	hsa_circ_0036197	hsa-miR-619-3p	162	-20.75	hsa_circ_0064856	hsa-miR-216a-5p	171	-23.38
hsa_circ_0000266	hsa-miR-370-3p	148	-29.96	hsa_circ_0036197	hsa-miR-4691-3p	150	-24.57	hsa_circ_0064856	hsa-miR-6766-5p	158	-23.15
hsa_circ_0000266	hsa-miR-574-3p	156	-22.69	hsa_circ_0036197	hsa-miR-4254	147	-22.82	hsa_circ_0064856	hsa-miR-6814-5p	160	-26.79
hsa_circ_0000266	hsa-miR-2392	157	-26.8	hsa_circ_0036197	hsa-miR-6781-5p	153	-30.31	hsa_circ_0064856	hsa-miR-4269	150	-26
hsa_circ_0000266	hsa-miR-4418	151	-20.61	hsa_circ_0036197	hsa-miR-412-3p	155	-20.14	hsa_circ_0064856	hsa-miR-4640-5p	164	-32.61
hsa_circ_0000266	hsa-miR-3126-5p	168	-27.85	hsa_circ_0036197	hsa-miR-933	140	-22.03	hsa_circ_0064856	hsa-miR-4726-5p	151	-26.2
hsa_circ_0000266	hsa-miR-635	158	-21.65	hsa_circ_0036197	hsa-miR-6720-5p	148	-20.1	hsa_circ_0064856	hsa-miR-6861-3p	142	-22.33
hsa_circ_0000266	hsa-miR-1291	145	-21.3	hsa_circ_0036212	hsa-miR-140-5p	152	-22.16	hsa_circ_0064856	hsa-miR-3065-3p	152	-20.38
hsa_circ_0000266	hsa-miR-1843	150	-24.14	hsa_circ_0036212	hsa-miR-4743-3p	158	-22.55	hsa_circ_0064856	hsa-miR-3191-5p	178	-28.91
hsa_circ_0000266	hsa-miR-5197-5p	165	-24.95	hsa_circ_0036212	hsa-miR-557	150	-22.33	hsa_circ_0064856	hsa-miR-3180-3p	147	-28.81
hsa_circ_0000266	hsa-miR-6721-5p	148	-28.5	hsa_circ_0036212	hsa-miR-4649-5p	158	-32.94	hsa_circ_0064856	hsa-miR-219b-5p	154	-20.44
hsa_circ_0000266	hsa-miR-330-5p	156	-24.36	hsa_circ_0036212	hsa-miR-665	182	-35.88	hsa_circ_0064856	hsa-miR-6857-5p	156	-23.68
hsa_circ_0000266	hsa-miR-1273h-5p	152	-28.63	hsa_circ_0036212	hsa-miR-6738-5p	159	-23.31	hsa_circ_0064856	hsa-miR-10398-5p	151	-24.68
hsa_circ_0000266	hsa-miR-1587	152	-25.69	hsa_circ_0036212	hsa-miR-6891-5p	165	-24.58	hsa_circ_0064856	hsa-miR-6806-5p	143	-25.11
hsa_circ_0000266	hsa-miR-3183	161	-27.47	hsa_circ_0036212	hsa-miR-3940-5p	156	-29.52	hsa_circ_0064856	hsa-miR-3180	147	-25.8
hsa_circ_0000266	hsa-miR-564	142	-22.07	hsa_circ_0036212	hsa-miR-431-3p	152	-20.73	hsa_circ_0064856	hsa-miR-324-3p	157	-30.53
hsa_circ_0000266	hsa-miR-6792-3p	160	-27.96	hsa_circ_0036212	hsa-miR-6877-5p	145	-23.04	hsa_circ_0064856	hsa-miR-5571-3p	146	-22.88
hsa_circ_0000266	hsa-miR-3922-3p	149	-20.44	hsa_circ_0036212	hsa-miR-1298-3p	162	-26.1	hsa_circ_0064856	hsa-miR-7156-3p	152	-23.8
hsa_circ_0000266	hsa-miR-1184	148	-21.74	hsa_circ_0036212	hsa-miR-3155a	164	-25.07	hsa_circ_0064856	hsa-miR-6748-5p	150	-23.41
hsa_circ_0000266	hsa-miR-6860	161	-25.84	hsa_circ_0036212	hsa-miR-6793-3p	165	-30.53	hsa_circ_0064856	hsa-miR-31-3p	154	-22.91
hsa_circ_0000266	hsa-miR-3192-5p	152	-23.11	hsa_circ_0036212	hsa-miR-541-5p	161	-20.31	hsa_circ_0064856	hsa-miR-4701-5p	152	-24.15
hsa_circ_0000266	hsa-miR-6836-3p	153	-24.62	hsa_circ_0036212	hsa-miR-6780b-5p	153	-29.9	hsa_circ_0064856	hsa-miR-4535	148	-22.08
hsa_circ_0000266	hsa-miR-550a-5p	155	-23.12	hsa_circ_0036212	hsa-miR-4769-5p	157	-23.11	hsa_circ_0064856	hsa-miR-4688	141	-20.9
hsa_circ_0000266	hsa-miR-6780a-5p	156	-27.44	hsa_circ_0036212	hsa-miR-1306-5p	169	-30.42	hsa_circ_0064856	hsa-miR-4646-5p	161	-27.19
hsa_circ_0000266	hsa-miR-3620-5p	157	-29.1	hsa_circ_0036212	hsa-miR-6796-5p	163	-30.11	hsa_circ_0064856	hsa-miR-6741-5p	148	-26.24
hsa_circ_0000266	hsa-miR-4646-5p	154	-24.04	hsa_circ_0036212	hsa-miR-2110	150	-24.71	hsa_circ_0064856	hsa-miR-3189-5p	175	-35.2
hsa_circ_0000266	hsa-miR-6741-5p	142	-26.49	hsa_circ_0036212	hsa-miR-1269a	150	-20.97	hsa_circ_0064856	hsa-miR-940	154	-21.37
hsa_circ_0000266	hsa-miR-3187-5p	155	-27.84	hsa_circ_0036212	hsa-miR-483-3p	158	-26.3	hsa_circ_0064856	hsa-miR-6881-5p	155	-27.22
hsa_circ_0000266	hsa-miR-2467-3p	144	-23.96	hsa_circ_0036212	hsa-miR-1912-3p	167	-28.74	hsa_circ_0064856	hsa-miR-4651	157	-31.39
hsa_circ_0000266	hsa-miR-6747-3p	155	-24.51	hsa_circ_0036212	hsa-miR-425-3p	167	-21.68	hsa_circ_0064856	hsa-miR-3664-3p	142	-20.42
hsa_circ_0000266	hsa-miR-3689b-3p	140	-20.21	hsa_circ_0036212	hsa-miR-4474-3p	173	-30.23	hsa_circ_0064856	hsa-miR-361-3p	150	-24.47
hsa_circ_0000266	hsa-miR-3177-3p	156	-23.31	hsa_circ_0036212	hsa-miR-4488	151	-30.32	hsa_circ_0064856	hsa-miR-323a-5p	160	-26.75
hsa_circ_0000266	hsa-miR-6873-5p	159	-25.3	hsa_circ_0036212	hsa-miR-532-3p	144	-26.08	hsa_circ_0064856	hsa-miR-92a-2-5p	150	-23.61
hsa_circ_0000266	hsa-miR-4534	153	-24.81	hsa_circ_0036212	hsa-miR-4747-5p	163	-29.81	hsa_circ_0064856	hsa-miR-4755-3p	157	-23.3
hsa_circ_0000266	hsa-miR-4690-3p	154	-24.49	hsa_circ_0036212	hsa-miR-6858-5p	170	-33.56	hsa_circ_0064856	hsa-miR-6764-5p	160	-26.89
hsa_circ_0000266	hsa-miR-6836-5p	160	-25.47	hsa_circ_0036212	hsa-miR-6768-3p	157	-26.68	hsa_circ_0064856	hsa-miR-4793-5p	158	-21.76
hsa_circ_0000266	hsa-miR-5196-5p	148	-24.95	hsa_circ_0036212	hsa-miR-4638-5p	151	-21.99	hsa_circ_0064856	hsa-miR-6772-3p	161	-25.62
hsa_circ_0000266	hsa-miR-4731-5p	140	-20.08	hsa_circ_0036212	hsa-miR-4300	154	-22.71	hsa_circ_0064856	hsa-miR-6071	148	-23.47
hsa_circ_0000266	hsa-miR-7155-5p	146	-23.13	hsa_circ_0036212	hsa-miR-6868-3p	160	-20.47	hsa_circ_0064856	hsa-miR-4252	144	-24.16
hsa_circ_0000266	hsa-miR-1271-3p	151	-22.46	hsa_circ_0036212	hsa-miR-6748-3p	155	-25.16	hsa_circ_0064856	hsa-miR-4687-5p	148	-22.68
hsa_circ_0000266	hsa-miR-3689a-3p	140	-21.15	hsa_circ_0036212	hsa-miR-6132	165	-30.22	hsa_circ_0064856	hsa-miR-7108-5p	146	-22.52
hsa_circ_0000266	hsa-miR-4725-3p	146	-20.86	hsa_circ_0036212	hsa-miR-575	151	-23.21	hsa_circ_0064856	hsa-miR-4674	143	-24.28
hsa_circ_0000266	hsa-miR-6774-5p	167	-29.84	hsa_circ_0036212	hsa-miR-320c	150	-20.64	hsa_circ_0064856	hsa-miR-3187-3p	158	-23.63
hsa_circ_0000266	hsa-miR-4496	151	-24.08	hsa_circ_0036212	hsa-miR-6818-3p	164	-22.2	hsa_circ_0064856	hsa-miR-2278	154	-21.24
hsa_circ_0000266	hsa-miR-6090	141	-21.57	hsa_circ_0036212	hsa-miR-661	167	-35.42	hsa_circ_0064856	hsa-miR-4690-3p	155	-28.57
hsa_circ_0000266	hsa-miR-7110-3p	152	-22.33	hsa_circ_0036212	hsa-miR-6797-5p	140	-24.24	hsa_circ_0064856	hsa-miR-6890-3p	164	-31.3
hsa_circ_0000266	hsa-miR-612	152	-26.07	hsa_circ_0036212	hsa-miR-4722-5p	160	-34.2	hsa_circ_0064856	hsa-miR-4731-5p	140	-21.68
hsa_circ_0000266	hsa-miR-3689c	140	-20.21	hsa_circ_0036212	hsa-miR-1238-5p	149	-21.07	hsa_circ_0064856	hsa-miR-7848-3p	158	-21.39
hsa_circ_0000266	hsa-miR-5193	150	-21.44	hsa_circ_0036212	hsa-miR-3074-5p	145	-20.09	hsa_circ_0064856	hsa-miR-668-3p	157	-29.11
hsa_circ_0000266	hsa-miR-6512-3p	145	-22.88	hsa_circ_0036212	hsa-miR-4436a	157	-27.33	hsa_circ_0064856	hsa-miR-10400-3p	140	-20.52
hsa_circ_0000266	hsa-miR-4686	165	-22.28	hsa_circ_0036212	hsa-miR-4634	153	-27.43	hsa_circ_0064856	hsa-miR-4717-5p	158	-24.08
hsa_circ_0000266	hsa-miR-6799-3p	155	-22.17	hsa_circ_0036212	hsa-miR-10394-5p	159	-25.26	hsa_circ_0064856	hsa-miR-194-3p	147	-23.17
hsa_circ_0000266	hsa-miR-140-3p	145	-24.71	hsa_circ_0036212	hsa-miR-4525	147	-22.77	hsa_circ_0064856	hsa-miR-1236-3p	151	-25.91
hsa_circ_0000266	hsa-miR-642b-3p	145	-21.16	hsa_circ_0036212	hsa-miR-486-3p	149	-21.55	hsa_circ_0064856	hsa-miR-6849-3p	162	-26.27
hsa_circ_0000266	hsa-miR-3620-3p	161	-26.25	hsa_circ_0036212	hsa-miR-5001-5p	161	-26.94	hsa_circ_0064856	hsa-miR-500b-3p	148	-20.86
hsa_circ_0000266	hsa-miR-6895-5p	155	-20.94	hsa_circ_0036212	hsa-miR-3619-5p	170	-31.23	hsa_circ_0064856	hsa-miR-6808-5p	140	-25.06
hsa_circ_0000266	hsa-miR-6893-3p	151	-21.17	hsa_circ_0036212	hsa-miR-7113-5p	158	-25.79	hsa_circ_0064856	hsa-miR-6743-5p	152	-21.56
hsa_circ_0000266	hsa-miR-204-3p	145	-20.43	hsa_circ_0036212	hsa-miR-766-3p	154	-23.74	hsa_circ_0064856	hsa-miR-3157-5p	156	-21.14
hsa_circ_0000266	hsa-miR-3176	156	-26.14	hsa_circ_0036212	hsa-miR-4257	158	-24.47	hsa_circ_0064856	hsa-miR-6506-5p	152	-21.06
hsa_circ_0000266	hsa-miR-6875-5p	152	-20.99	hsa_circ_0036212	hsa-miR-6829-3p	155	-21.92	hsa_circ_0064856	hsa-miR-3663-5p	150	-22.98
hsa_circ_0000266	hsa-miR-6779-5p	146	-23.64	hsa_circ_0036212	hsa-miR-4710	150	-26.52	hsa_circ_0064856	hsa-miR-128-3p	153	-22.25
hsa_circ_0000266	hsa-miR-449b-5p	146	-20.4	hsa_circ_0036212	hsa-miR-3124-5p	144	-23.3	hsa_circ_0064856	hsa-miR-1237-3p	150	-21.26
hsa_circ_0000266	hsa-miR-596	150	-23.3	hsa_circ_0036212	hsa-miR-3928-3p	152	-22.76	hsa_circ_0064856	hsa-miR-6789-5p	142	-22.62
hsa_circ_0000266	hsa-miR-4271	140	-20.74	hsa_circ_0036212	hsa-miR-6799-5p	161	-31.03	hsa_circ_0064856	hsa-miR-25-3p	161	-22.4
hsa_circ_0000266	hsa-miR-5189-5p	176	-36.73	hsa_circ_0036212	hsa-miR-6787-3p	148	-20.66	hsa_circ_0064856	hsa-miR-6728-5p	158	-24.55
hsa_circ_0000266	hsa-miR-760	161	-28.02	hsa_circ_0036212	hsa-miR-1915-3p	151	-25.98	hsa_circ_0064856	hsa-miR-5685	149	-20.53
hsa_circ_0000266	hsa-miR-7845-5p	157	-29.58	hsa_circ_0036212	hsa-miR-6778-5p	153	-28.95	hsa_circ_0064856	hsa-miR-5572	154	-23.62
hsa_circ_0000266	hsa-miR-6720-5p	151	-28.68	hsa_circ_0036212	hsa-miR-1301-3p	163	-20.95	hsa_circ_0064856	hsa-miR-6756-5p	161	-29.19
hsa_circ_0000266	hsa-miR-6752-3p	147	-22.83	hsa_circ_0036212	hsa-miR-7112-3p	148	-21.71	hsa_circ_0064856	hsa-miR-6514-3p	147	-21.13
hsa_circ_0000301	hsa-miR-8485	161	-29.11	hsa_circ_0036212	hsa-miR-370-3p	154	-24.87	hsa_circ_0064856	hsa-miR-6738-3p	147	-27.11
hsa_circ_0000301	hsa-miR-603	154	-23.47	hsa_circ_0036212	hsa-miR-4751	159	-24.71	hsa_circ_0064856	hsa-miR-5187-5p	162	-24.81
hsa_circ_0000301	hsa-miR-1228-3p	161	-30.83	hsa_circ_0036212	hsa-miR-8071	155	-23.53	hsa_circ_0064856	hsa-miR-671-5p	152	-23.89
hsa_circ_0000301	hsa-miR-216b-3p	157	-20.25	hsa_circ_0036212	hsa-miR-372-3p	155	-21.14	hsa_circ_0064856	hsa-miR-5698	149	-20.57
hsa_circ_0000301	hsa-miR-329-3p	166	-25.15	hsa_circ_0036212	hsa-miR-4479	163	-35.48	hsa_circ_0064856	hsa-miR-6807-3p	146	-28.31
hsa_circ_0000301	hsa-miR-6509-3p	169	-24.11	hsa_circ_0036212	hsa-miR-6751-5p	157	-37.27	hsa_circ_0064856	hsa-miR-216a-3p	153	-24.52
hsa_circ_0000301	hsa-miR-181a-2-3p	152	-22.57	hsa_circ_0036212	hsa-miR-6856-3p	155	-22.91	hsa_circ_0064856	hsa-miR-3196	140	-23.05
hsa_circ_0000301	hsa-miR-4269	158	-22.63	hsa_circ_0036212	hsa-miR-6807-5p	148	-25.15	hsa_circ_0064856	hsa-miR-3620-3p	152	-21.97
hsa_circ_0000301	hsa-miR-6773-3p	164	-23.46	hsa_circ_0036212	hsa-miR-6735-5p	167	-31.19	hsa_circ_0064856	hsa-miR-320a-5p	152	-21.66
hsa_circ_0000301	hsa-miR-6768-5p	149	-22.12	hsa_circ_0036212	hsa-miR-1207-5p	161	-32.72	hsa_circ_0064856	hsa-miR-4685-5p	142	-21.67
hsa_circ_0000301	hsa-miR-1178-3p	143	-21.48	hsa_circ_0036212	hsa-miR-3189-3p	166	-25.24	hsa_circ_0064856	hsa-miR-2116-3p	152	-20.42
hsa_circ_0000301	hsa-miR-767-3p	163	-23.71	hsa_circ_0036212	hsa-miR-6880-5p	156	-23.6	hsa_circ_0064856	hsa-miR-129-5p	148	-21.99
hsa_circ_0000301	hsa-miR-5582-5p	154	-21.46	hsa_circ_0036212	hsa-miR-6805-3p	161	-22.17	hsa_circ_0064856	hsa-miR-5589-3p	162	-26.37
hsa_circ_0000301	hsa-miR-6730-3p	162	-22.7	hsa_circ_0036212	hsa-miR-623	172	-29.94	hsa_circ_0064856	hsa-miR-1182	154	-25.94
hsa_circ_0000301	hsa-miR-342-3p	162	-30.75	hsa_circ_0036212	hsa-miR-6869-3p	156	-32.61	hsa_circ_0064856	hsa-miR-6871-3p	150	-26.3
hsa_circ_0000301	hsa-miR-6893-3p	153	-24.64	hsa_circ_0036212	hsa-miR-4689	146	-20.33	hsa_circ_0064856	hsa-miR-3137	163	-25.7
hsa_circ_0000301	hsa-miR-3667-3p	158	-23.88	hsa_circ_0036212	hsa-miR-6791-3p	167	-25.14	hsa_circ_0064856	hsa-miR-6776-5p	143	-20.27
hsa_circ_0000301	hsa-miR-466	180	-27.08	hsa_circ_0036212	hsa-miR-4436b-3p	155	-28.99	hsa_circ_0064856	hsa-miR-7977	156	-23.47
hsa_circ_0000423	hsa-miR-3940-5p	151	-20.92	hsa_circ_0036212	hsa-miR-3692-3p	173	-26.03	hsa_circ_0064856	hsa-miR-6715b-5p	165	-28.33
hsa_circ_0000423	hsa-miR-370-3p	146	-22.13	hsa_circ_0036212	hsa-miR-4693-3p	167	-23.06	hsa_circ_0064856	hsa-miR-5001-3p	150	-21.87
hsa_circ_0000423	hsa-miR-20b-5p	159	-22.11	hsa_circ_0036212	hsa-miR-211-3p	151	-25.45	hsa_circ_0064856	hsa-miR-642b-5p	150	-20.79
hsa_circ_0000423	hsa-miR-4418	154	-21.26	hsa_circ_0036212	hsa-miR-96-5p	151	-21.03	hsa_circ_0064856	hsa-miR-204-3p	157	-27.95
hsa_circ_0000423	hsa-miR-106b-5p	162	-20.43	hsa_circ_0036212	hsa-miR-593-5p	161	-28.24	hsa_circ_0064856	hsa-miR-1913	154	-22.63
hsa_circ_0000423	hsa-miR-551b-3p	141	-22.86	hsa_circ_0036212	hsa-miR-1228-3p	147	-21.88	hsa_circ_0064856	hsa-miR-3184-5p	150	-22.94
hsa_circ_0000423	hsa-miR-93-5p	159	-24.64	hsa_circ_0036212	hsa-miR-4685-3p	164	-27.94	hsa_circ_0064856	hsa-miR-4290	150	-20.73
hsa_circ_0000423	hsa-miR-4437	150	-22.25	hsa_circ_0036212	hsa-miR-4286	150	-22.68	hsa_circ_0064856	hsa-miR-2861	145	-23.38
hsa_circ_0000423	hsa-miR-509-5p	150	-22.58	hsa_circ_0036212	hsa-miR-6887-3p	169	-29.34	hsa_circ_0064856	hsa-miR-761	158	-23.2
hsa_circ_0000423	hsa-miR-29b-1-5p	190	-28.58	hsa_circ_0036212	hsa-miR-641	169	-24.03	hsa_circ_0064856	hsa-miR-6798-5p	157	-28.55
hsa_circ_0000423	hsa-miR-1343-3p	148	-24.35	hsa_circ_0036212	hsa-miR-1285-3p	184	-34.2	hsa_circ_0064856	hsa-miR-4683	163	-30.08
hsa_circ_0000423	hsa-miR-8081	171	-20.12	hsa_circ_0036212	hsa-miR-3153	153	-20.18	hsa_circ_0064856	hsa-miR-4691-3p	162	-25.31
hsa_circ_0000423	hsa-miR-509-3-5p	159	-23.1	hsa_circ_0036212	hsa-miR-5006-5p	164	-29.8	hsa_circ_0064856	hsa-miR-4518	144	-20.93
hsa_circ_0000423	hsa-miR-29b-2-5p	167	-23.18	hsa_circ_0036212	hsa-miR-6733-3p	144	-22.35	hsa_circ_0064856	hsa-miR-619-5p	157	-22.46
hsa_circ_0000423	hsa-miR-3192-5p	173	-27.92	hsa_circ_0036212	hsa-miR-20b-5p	165	-25.69	hsa_circ_0064856	hsa-miR-4435	150	-22.9
hsa_circ_0000423	hsa-miR-324-3p	156	-24.97	hsa_circ_0036212	hsa-miR-1260a	160	-25.97	hsa_circ_0064856	hsa-miR-664a-5p	151	-20.84
hsa_circ_0000423	hsa-miR-1273h-3p	176	-32.93	hsa_circ_0036212	hsa-miR-6763-3p	151	-20.94	hsa_circ_0064856	hsa-miR-6165	146	-22.15
hsa_circ_0000423	hsa-miR-5087	151	-21.74	hsa_circ_0036212	hsa-miR-92a-1-5p	156	-24.74	hsa_circ_0064856	hsa-miR-3156-3p	155	-20.71
hsa_circ_0000423	hsa-miR-4766-5p	165	-22.23	hsa_circ_0036212	hsa-miR-106b-5p	167	-20.77	hsa_circ_0064856	hsa-miR-6720-5p	148	-24.36
hsa_circ_0000423	hsa-miR-4538	156	-21.93	hsa_circ_0036212	hsa-miR-3126-5p	152	-22.49	hsa_circ_0064856	hsa-miR-326	166	-23.05
hsa_circ_0000423	hsa-miR-551a	141	-20.97	hsa_circ_0036212	hsa-miR-6069	155	-25.8	hsa_circ_0065279	hsa-miR-6794-5p	157	-28.92
hsa_circ_0000423	hsa-miR-640	152	-21.67	hsa_circ_0036212	hsa-miR-6812-3p	146	-21.69	hsa_circ_0065279	hsa-let-7b-5p	160	-21.42
hsa_circ_0000423	hsa-miR-199a-3p	159	-20.02	hsa_circ_0036212	hsa-miR-197-5p	169	-28.74	hsa_circ_0065279	hsa-miR-6751-5p	154	-24.61
hsa_circ_0000423	hsa-miR-6728-3p	143	-21.29	hsa_circ_0036212	hsa-miR-6715b-3p	161	-24.72	hsa_circ_0065279	hsa-miR-3192-3p	153	-23.35
hsa_circ_0000423	hsa-miR-4507	154	-26.87	hsa_circ_0036212	hsa-miR-106a-5p	165	-21.45	hsa_circ_0065279	hsa-miR-4431	155	-21.48
hsa_circ_0000423	hsa-miR-6071	152	-23.73	hsa_circ_0036212	hsa-miR-4714-5p	150	-20.22	hsa_circ_0065279	hsa-miR-6715b-3p	163	-22.64
hsa_circ_0000423	hsa-miR-4252	154	-22.96	hsa_circ_0036212	hsa-miR-3692-5p	158	-26.25	hsa_circ_0065279	hsa-miR-1226-3p	153	-26.03
hsa_circ_0000423	hsa-miR-4453	162	-21.84	hsa_circ_0036212	hsa-miR-4519	146	-20.39	hsa_circ_0065279	hsa-miR-6754-5p	157	-27.72
hsa_circ_0000423	hsa-miR-17-5p	159	-22.08	hsa_circ_0036212	hsa-miR-6801-5p	164	-29.69	hsa_circ_0065279	hsa-miR-6870-5p	156	-27.1
hsa_circ_0000423	hsa-miR-4674	147	-27.72	hsa_circ_0036212	hsa-miR-3661	155	-23.23	hsa_circ_0065279	hsa-miR-6773-3p	165	-21.05
hsa_circ_0000423	hsa-miR-4695-3p	151	-22	hsa_circ_0036212	hsa-miR-4638-3p	155	-37.63	hsa_circ_0065279	hsa-miR-510-5p	154	-20.6
hsa_circ_0000423	hsa-miR-370-5p	162	-23.5	hsa_circ_0036212	hsa-miR-1296-5p	156	-28.43	hsa_circ_0065279	hsa-miR-6825-5p	149	-22.78
hsa_circ_0000423	hsa-miR-10400-3p	141	-20.72	hsa_circ_0036212	hsa-miR-635	157	-23.09	hsa_circ_0065279	hsa-miR-892b	166	-20.97
hsa_circ_0000423	hsa-miR-504-3p	170	-32.12	hsa_circ_0036212	hsa-miR-328-3p	169	-28.79	hsa_circ_0065279	hsa-miR-4458	158	-20.98
hsa_circ_0000423	hsa-miR-660-3p	158	-24.47	hsa_circ_0036212	hsa-miR-1291	160	-32.37	hsa_circ_0065279	hsa-miR-193b-5p	150	-20.95
hsa_circ_0000423	hsa-miR-188-3p	149	-20.49	hsa_circ_0036212	hsa-miR-4673	162	-29.62	hsa_circ_0065279	hsa-miR-4522	145	-23.54
hsa_circ_0000423	hsa-miR-3663-5p	143	-28.48	hsa_circ_0036212	hsa-miR-885-3p	148	-22.23	hsa_circ_0065279	hsa-miR-767-3p	146	-22.7
hsa_circ_0000423	hsa-miR-6757-5p	152	-25.53	hsa_circ_0036212	hsa-miR-141-5p	162	-23.17	hsa_circ_0065279	hsa-miR-4716-3p	152	-20.79
hsa_circ_0000423	hsa-miR-6788-5p	153	-21.43	hsa_circ_0036212	hsa-miR-4756-3p	166	-25.97	hsa_circ_0065279	hsa-miR-525-3p	167	-24.29
hsa_circ_0000423	hsa-miR-143-5p	160	-26.72	hsa_circ_0036212	hsa-miR-1908-5p	159	-28.83	hsa_circ_0065279	hsa-miR-711	148	-20.61
hsa_circ_0000423	hsa-miR-3609	172	-22.06	hsa_circ_0036212	hsa-miR-3162-5p	171	-29.12	hsa_circ_0065279	hsa-miR-4793-5p	160	-22.81
hsa_circ_0000423	hsa-miR-6783-3p	151	-20.42	hsa_circ_0036212	hsa-miR-6893-5p	167	-28.78	hsa_circ_0065279	hsa-miR-3130-3p	148	-22.91
hsa_circ_0000423	hsa-miR-199b-3p	159	-20.02	hsa_circ_0036212	hsa-miR-6821-3p	152	-21.98	hsa_circ_0065279	hsa-miR-5583-3p	165	-20.5
hsa_circ_0000423	hsa-miR-6742-3p	151	-20.69	hsa_circ_0036212	hsa-miR-378i	166	-24.28	hsa_circ_0065279	hsa-miR-152-5p	158	-24.96
hsa_circ_0000686	hsa-miR-6780b-5p	157	-30.06	hsa_circ_0036212	hsa-miR-4539	152	-20.29	hsa_circ_0065279	hsa-miR-524-3p	174	-29.38
hsa_circ_0000686	hsa-miR-2110	158	-21.25	hsa_circ_0036212	hsa-miR-608	159	-28.77	hsa_circ_0065279	hsa-miR-4690-3p	152	-21.84
hsa_circ_0000686	hsa-miR-6771-3p	155	-23.08	hsa_circ_0036212	hsa-miR-4508	147	-23.05	hsa_circ_0065279	hsa-miR-186-3p	162	-25.2
hsa_circ_0000686	hsa-miR-491-5p	152	-25.36	hsa_circ_0036212	hsa-miR-4650-5p	163	-29.95	hsa_circ_0065279	hsa-miR-3925-3p	156	-23.73
hsa_circ_0000686	hsa-miR-6887-3p	151	-21.81	hsa_circ_0036212	hsa-miR-4253	154	-22.05	hsa_circ_0065279	hsa-miR-660-3p	155	-20.83
hsa_circ_0000686	hsa-miR-1304-3p	151	-21.31	hsa_circ_0036212	hsa-miR-6817-3p	164	-24.44	hsa_circ_0065279	hsa-miR-584-3p	144	-20.04
hsa_circ_0000686	hsa-miR-6892-3p	150	-22.89	hsa_circ_0036212	hsa-miR-1226-3p	172	-29.86	hsa_circ_0065279	hsa-miR-5193	154	-24.35
hsa_circ_0000686	hsa-miR-24-3p	149	-20.61	hsa_circ_0036212	hsa-miR-5004-3p	161	-27.57	hsa_circ_0065279	hsa-miR-670-5p	151	-22.18
hsa_circ_0000686	hsa-miR-6791-5p	156	-32.49	hsa_circ_0036212	hsa-miR-3614-5p	157	-21.85	hsa_circ_0065279	hsa-miR-4270	162	-27.89
hsa_circ_0000686	hsa-miR-3605-5p	151	-24.21	hsa_circ_0036212	hsa-miR-10394-3p	159	-31.88	hsa_circ_0065279	hsa-miR-7111-5p	152	-25.61
hsa_circ_0000686	hsa-miR-149-5p	164	-33.24	hsa_circ_0036212	hsa-miR-6501-5p	156	-24.18	hsa_circ_0065279	hsa-miR-5685	156	-21.38
hsa_circ_0000686	hsa-miR-6753-5p	158	-23.1	hsa_circ_0036212	hsa-miR-4323	150	-22.68	hsa_circ_0065279	hsa-miR-153-5p	158	-22.05
hsa_circ_0000686	hsa-miR-6783-5p	152	-29.52	hsa_circ_0036212	hsa-miR-4750-3p	158	-35.31	hsa_circ_0065279	hsa-miR-6809-3p	167	-20.32
hsa_circ_0000686	hsa-miR-6813-5p	149	-20.5	hsa_circ_0036212	hsa-miR-4665-5p	156	-29.22	hsa_circ_0065279	hsa-miR-6876-3p	152	-23.25
hsa_circ_0000686	hsa-miR-331-3p	145	-22.55	hsa_circ_0036212	hsa-miR-3972	158	-28.52	hsa_circ_0065279	hsa-miR-5698	158	-23.88
hsa_circ_0000686	hsa-miR-4786-5p	153	-23.35	hsa_circ_0036212	hsa-miR-1343-5p	148	-25.99	hsa_circ_0065279	hsa-miR-6077	147	-20.18
hsa_circ_0000686	hsa-miR-4749-3p	166	-23.57	hsa_circ_0036212	hsa-miR-3960	156	-31.53	hsa_circ_0065279	hsa-miR-6831-5p	150	-20.84
hsa_circ_0000686	hsa-miR-3202	145	-22.25	hsa_circ_0036212	hsa-miR-3132	159	-25.05	hsa_circ_0065279	hsa-miR-6861-5p	152	-25.67
hsa_circ_0000686	hsa-miR-3194-5p	152	-24.2	hsa_circ_0036212	hsa-miR-541-3p	152	-22.3	hsa_circ_0065279	hsa-miR-6893-3p	144	-25.96
hsa_circ_0000686	hsa-miR-4725-3p	158	-31.48	hsa_circ_0036212	hsa-miR-6770-3p	146	-24.44	hsa_circ_0065279	hsa-miR-7161-3p	149	-20.45
hsa_circ_0000686	hsa-miR-194-3p	154	-22.16	hsa_circ_0036212	hsa-miR-3138	165	-30.13	hsa_circ_0065279	hsa-miR-6803-5p	142	-23.77
hsa_circ_0000686	hsa-miR-4740-3p	147	-23.44	hsa_circ_0036212	hsa-miR-6881-3p	160	-21.76	hsa_circ_0065279	hsa-miR-4309	167	-24.22
hsa_circ_0000686	hsa-miR-6837-3p	156	-24.4	hsa_circ_0036212	hsa-miR-3142	161	-20.93	hsa_circ_0065279	hsa-miR-6126	152	-22.84
hsa_circ_0000686	hsa-miR-4292	144	-23.56	hsa_circ_0036212	hsa-miR-6775-3p	164	-33.43	hsa_circ_0065279	hsa-miR-1225-5p	149	-26.87
hsa_circ_0000686	hsa-miR-4758-3p	143	-21.79	hsa_circ_0036212	hsa-miR-6721-5p	155	-27.66	hsa_circ_0065279	hsa-let-7c-5p	157	-24.33
hsa_circ_0000686	hsa-miR-6728-5p	161	-26.84	hsa_circ_0036212	hsa-miR-7106-5p	157	-25.29	hsa_circ_0065279	hsa-miR-4723-5p	144	-20.27
hsa_circ_0000686	hsa-miR-4283	155	-22.56	hsa_circ_0036212	hsa-miR-139-3p	159	-30.27	hsa_circ_0065279	hsa-miR-1976	146	-20.34
hsa_circ_0000686	hsa-miR-4667-3p	156	-22.63	hsa_circ_0036212	hsa-miR-554	161	-23.62	hsa_circ_0065383	hsa-miR-133a-3p	155	-20.55
hsa_circ_0000686	hsa-miR-6794-3p	160	-25.25	hsa_circ_0036212	hsa-miR-6754-5p	150	-24.69	hsa_circ_0065383	hsa-miR-5088-5p	143	-30.3
hsa_circ_0000686	hsa-miR-619-3p	157	-20.19	hsa_circ_0036212	hsa-miR-12114	159	-26.55	hsa_circ_0065383	hsa-miR-665	154	-22.13
hsa_circ_0000686	hsa-miR-432-5p	149	-20.84	hsa_circ_0036212	hsa-miR-6826-3p	148	-21.46	hsa_circ_0065383	hsa-miR-6515-3p	153	-21.45
hsa_circ_0000686	hsa-miR-6894-5p	172	-33.23	hsa_circ_0036212	hsa-miR-6867-3p	172	-26.8	hsa_circ_0065383	hsa-miR-1912-3p	157	-22.03
hsa_circ_0000686	hsa-miR-4639-3p	157	-20.98	hsa_circ_0036212	hsa-miR-4697-5p	151	-20.84	hsa_circ_0065383	hsa-miR-3917	147	-24.1
hsa_circ_0000686	hsa-miR-874-5p	147	-25.71	hsa_circ_0036212	hsa-miR-634	146	-20.4	hsa_circ_0065383	hsa-miR-661	153	-21.37
hsa_circ_0000686	hsa-miR-7706	148	-22.74	hsa_circ_0036212	hsa-miR-12133	154	-21.37	hsa_circ_0065383	hsa-miR-1915-3p	152	-28.85
hsa_circ_0000913	hsa-miR-3155a	162	-24.42	hsa_circ_0036212	hsa-miR-6726-5p	154	-24.72	hsa_circ_0065383	hsa-miR-370-3p	153	-23.94
hsa_circ_0000913	hsa-miR-6780b-5p	146	-23.7	hsa_circ_0036212	hsa-miR-6797-3p	158	-21.93	hsa_circ_0065383	hsa-miR-6807-5p	155	-21.66
hsa_circ_0000913	hsa-miR-1912-3p	149	-23.83	hsa_circ_0036212	hsa-miR-1914-5p	155	-27.98	hsa_circ_0065383	hsa-miR-3692-5p	171	-31.52
hsa_circ_0000913	hsa-miR-3688-5p	153	-24.56	hsa_circ_0036212	hsa-miR-330-5p	163	-30.41	hsa_circ_0065383	hsa-miR-3615	149	-28.76
hsa_circ_0000913	hsa-miR-6748-3p	149	-22.16	hsa_circ_0036212	hsa-miR-3197	163	-31.42	hsa_circ_0065383	hsa-miR-449b-3p	147	-20.64
hsa_circ_0000913	hsa-miR-4763-5p	153	-25.16	hsa_circ_0036212	hsa-miR-10401-3p	156	-30.41	hsa_circ_0065383	hsa-miR-4323	151	-23.47
hsa_circ_0000913	hsa-miR-449a	149	-22.14	hsa_circ_0036212	hsa-miR-301a-5p	153	-22.99	hsa_circ_0065383	hsa-miR-4446-5p	154	-22.83
hsa_circ_0000913	hsa-miR-1915-3p	150	-31.61	hsa_circ_0036212	hsa-miR-4742-5p	159	-24.25	hsa_circ_0065383	hsa-miR-4498	154	-27.7
hsa_circ_0000913	hsa-miR-1301-3p	145	-22.01	hsa_circ_0036212	hsa-miR-3194-3p	159	-22.81	hsa_circ_0065383	hsa-miR-103a-3p	165	-26.02
hsa_circ_0000913	hsa-miR-214-5p	146	-27.13	hsa_circ_0036212	hsa-miR-2277-5p	165	-28.84	hsa_circ_0065383	hsa-miR-7114-5p	145	-22.65
hsa_circ_0000913	hsa-miR-518a-5p	153	-21.66	hsa_circ_0036212	hsa-miR-6784-5p	169	-42.51	hsa_circ_0065383	hsa-miR-6840-3p	151	-26.07
hsa_circ_0000913	hsa-miR-3972	155	-32.23	hsa_circ_0036212	hsa-miR-4476	146	-23.72	hsa_circ_0065383	hsa-miR-1273h-5p	153	-29.45
hsa_circ_0000913	hsa-miR-6825-3p	152	-21.9	hsa_circ_0036212	hsa-miR-3125	156	-20.17	hsa_circ_0065383	hsa-miR-6823-3p	150	-23.28
hsa_circ_0000913	hsa-miR-4476	143	-22.95	hsa_circ_0036212	hsa-miR-4498	152	-24.74	hsa_circ_0065383	hsa-miR-5584-3p	152	-22.22
hsa_circ_0000913	hsa-miR-6879-3p	152	-27.82	hsa_circ_0036212	hsa-miR-103a-3p	161	-22.46	hsa_circ_0065383	hsa-miR-3691-3p	160	-24.42
hsa_circ_0000913	hsa-miR-527	153	-21.66	hsa_circ_0036212	hsa-miR-4472	160	-28.97	hsa_circ_0065383	hsa-miR-3918	152	-23.38
hsa_circ_0000913	hsa-miR-3922-5p	160	-26.72	hsa_circ_0036212	hsa-miR-5702	148	-21.12	hsa_circ_0065383	hsa-miR-1266-3p	155	-21.01
hsa_circ_0000913	hsa-miR-6734-5p	175	-31.42	hsa_circ_0036212	hsa-miR-383-3p	154	-23.99	hsa_circ_0065383	hsa-miR-1184	157	-26.67
hsa_circ_0000913	hsa-miR-889-5p	140	-20.28	hsa_circ_0036212	hsa-miR-7114-5p	158	-28.36	hsa_circ_0065383	hsa-miR-6773-3p	159	-21.95
hsa_circ_0000913	hsa-miR-181a-2-3p	165	-23.62	hsa_circ_0036212	hsa-miR-4499	158	-22.24	hsa_circ_0065383	hsa-miR-4640-5p	172	-33.39
hsa_circ_0000913	hsa-miR-6814-5p	153	-23.2	hsa_circ_0036212	hsa-miR-4781-5p	150	-27.38	hsa_circ_0065383	hsa-miR-6860	152	-23.42
hsa_circ_0000913	hsa-miR-1184	147	-20.64	hsa_circ_0036212	hsa-miR-4305	151	-20.56	hsa_circ_0065383	hsa-miR-4726-5p	155	-25.68
hsa_circ_0000913	hsa-miR-6773-3p	154	-24.98	hsa_circ_0036212	hsa-miR-2276-5p	176	-32.61	hsa_circ_0065383	hsa-miR-3192-5p	158	-25.01
hsa_circ_0000913	hsa-miR-10396b-3p	145	-25	hsa_circ_0036212	hsa-miR-1915-5p	164	-32.21	hsa_circ_0065383	hsa-miR-3191-5p	155	-26.64
hsa_circ_0000913	hsa-miR-5587-3p	144	-27.36	hsa_circ_0036212	hsa-miR-6840-3p	151	-25.76	hsa_circ_0065383	hsa-miR-6791-5p	147	-23.03
hsa_circ_0000913	hsa-miR-647	157	-24.31	hsa_circ_0036212	hsa-miR-6072	158	-21.99	hsa_circ_0065383	hsa-miR-30b-3p	158	-27.66
hsa_circ_0000913	hsa-miR-4663	157	-24.53	hsa_circ_0036212	hsa-miR-6511b-5p	181	-35.32	hsa_circ_0065383	hsa-miR-7974	152	-25.43
hsa_circ_0000913	hsa-miR-193b-3p	143	-26.49	hsa_circ_0036212	hsa-miR-4700-5p	163	-27.12	hsa_circ_0065383	hsa-miR-6768-5p	148	-25.99
hsa_circ_0000913	hsa-miR-550a-5p	147	-20.82	hsa_circ_0036212	hsa-miR-3945	158	-24.73	hsa_circ_0065383	hsa-miR-518c-5p	151	-23.16
[truncated: 9,489 more rows]
